# Supplementary material for: dl-Methyl 4-(4-meth­oxy­phen­yl)-2,7,7-trimethyl-5-oxo-1,4,5,6,7,8-hexa­hydro­quinoline-3-carboxyl­ate
Source: Acta Crystallogr Sect E Struct Rep Online. 2012 Feb 17;68(Pt 3):o745. doi: 10.1107/S1600536812005892 (PMC3295513; doi:10.1107/S1600536812005892)
Supplement: Supplementary file 1 [file e-68-0o745-sup1.cif]

##############################################################################
#                                                                            #
# This CIF contains the data in a paper accepted for publication in          #
# Acta Crystallographica Section E. It conforms to the requirements of       #
# Notes for Authors for Acta Crystallographica Section E, and has been       #
# peer reviewed under the auspices of the IUCr Commission on Journals.       #
#                                                                            #
# Full details of the Crystallographic Information File format               #
# are given in the paper "The Crystallographic Information File (CIF):       #
# a New Standard Archive File for Crystallography" by S. R. Hall, F. H.      #
# Allen and I. D. Brown [Acta Cryst. (1991), A47, 655-685].                  #
#                                                                            #
# The current version of the core CIF dictionary is obtainable from          #
# ftp://ftp.iucr.org/pub/cif_core.dic.                                       #
#                                                                            #
# Software is freely available for graphical display of the structure(s)     #
# in this CIF. For information consult the CIF software page                 #
# http://www.iucr.org/resources/cif/software.                                #
#                                                                            #
# This file may be used for bona fide research purposes within the           #
# scientific community so long as proper attribution is given to the journal # 
# article from which it was obtained.                                        #
#                                                                            #
##############################################################################
data_I
_audit_creation_method     SHELXL-97
_chemical_name_systematic
;
DL-Methyl 4-(4-methoxyphenyl)-2,7,7-trimethyl-5-oxo-
1,4,5,6,7,8-hexahydroquinoline-3-carboxylate
;
_chemical_name_common     ?
_chemical_formula_moiety     'C21 H25 N O4'
_chemical_formula_sum     'C21 H25 N O4'
_chemical_formula_iupac     'C21 H25 N O4'
_chemical_formula_weight     355.42
_chemical_melting_point     ?
_symmetry_cell_setting     tetragonal
_symmetry_space_group_name_H-M     'P -4 21c'
_symmetry_space_group_name_Hall     'P -4 2n'
loop_
    _symmetry_equiv_pos_as_xyz
    'x, y, z'
    '-x, -y, z'
    'y, -x, -z'
    '-y, x, -z'
    '-x+1/2, y+1/2, -z+1/2'
    'x+1/2, -y+1/2, -z+1/2'
    '-y+1/2, -x+1/2, z+1/2'
    'y+1/2, x+1/2, z+1/2'
_cell_length_a     16.058(2)
_cell_length_b     16.058(2)
_cell_length_c     14.343(3)
_cell_angle_alpha     90.00
_cell_angle_beta     90.00
_cell_angle_gamma     90.00
_cell_volume     3698.5(11)
_cell_formula_units_Z     8
_cell_measurement_reflns_used     25
_cell_measurement_theta_min     9
_cell_measurement_theta_max     12
_cell_measurement_temperature     293(2)
_exptl_crystal_description     block
_exptl_crystal_colour     'light yellow'
_exptl_crystal_size_max     0.20
_exptl_crystal_size_mid     0.10
_exptl_crystal_size_min     0.10
_exptl_crystal_density_diffrn     1.277
_exptl_crystal_density_meas     ?
_exptl_crystal_density_method     'not measured'
_exptl_crystal_F_000     1520
_exptl_absorpt_coefficient_mu     0.088
_exptl_absorpt_correction_type     psi-scan
_exptl_absorpt_process_details
;
For Semi-empirical absorption, see: (North <i>et al.</i>, 1968).
;
_exptl_absorpt_correction_T_min     0.9826
_exptl_absorpt_correction_T_max     0.9913
_exptl_special_details     ?
_diffrn_ambient_temperature     293(2)
_diffrn_radiation_type     MoK\a
_diffrn_radiation_wavelength     0.71073
_diffrn_radiation_source     'fine-focus sealed tube'
_diffrn_radiation_monochromator     graphite
_diffrn_measurement_device_type     'Nonius CAD-4'
_diffrn_measurement_method     \w/2\q
_diffrn_detector_area_resol_mean     ?
_diffrn_reflns_number     6166
_diffrn_reflns_av_R_equivalents     0.0689
_diffrn_reflns_av_sigmaI/netI     0.1191
_diffrn_reflns_theta_min     1.79
_diffrn_reflns_theta_max     25.41
_diffrn_reflns_theta_full     25.41
_diffrn_measured_fraction_theta_max     0.998
_diffrn_measured_fraction_theta_full     0.998
_diffrn_reflns_limit_h_min     0
_diffrn_reflns_limit_h_max     19
_diffrn_reflns_limit_k_min     -10
_diffrn_reflns_limit_k_max     19
_diffrn_reflns_limit_l_min     0
_diffrn_reflns_limit_l_max     17
_diffrn_standards_number     3
_diffrn_standards_interval_count     200
_diffrn_standards_interval_time     120
_diffrn_standards_decay_%     1
_refine_special_details
;
Refinement of <i>F</i>^2^ against ALL reflections. The weighted <i>R</i>-factor
<i>wR</i> and goodness of fit <i>S</i> are based on <i>F</i>^2^, conventional
<i>R</i>-factors <i>R</i> are based on <i>F</i>, with <i>F</i> set to zero for
negative <i>F</i>^2^. The threshold expression of <i>F</i>^2^ >
\s(<i>F</i>^2^) is used only for calculating <i>R</i>-factors(gt) <i>etc</i>.
and is not relevant to the choice of reflections for refinement.
<i>R</i>-factors based on <i>F</i>^2^ are statistically about twice as large
as those based on <i>F</i>, and <i>R</i>- factors based on ALL data will be
even larger.
;
_reflns_number_total     3353
_reflns_number_gt     1856
_reflns_threshold_expression     >2sigma(I)
_refine_ls_structure_factor_coef     Fsqd
_refine_ls_matrix_type     full
_refine_ls_R_factor_all     0.1470
_refine_ls_R_factor_gt     0.0663
_refine_ls_wR_factor_gt     0.1293
_refine_ls_wR_factor_ref     0.1607
_refine_ls_goodness_of_fit_ref     1.006
_refine_ls_restrained_S_all     1.006
_refine_ls_number_reflns     3353
_refine_ls_number_parameters     235
_refine_ls_number_restraints     0
_refine_ls_hydrogen_treatment     constr
_refine_ls_weighting_scheme     calc
_refine_ls_weighting_details
         'calc w=1/[\s^2^(Fo^2^)+(0.0600P)^2^+0.0000P] where P=(Fo^2^+2Fc^2^)/3'
_atom_sites_solution_hydrogens     geom
_atom_sites_solution_primary     direct
_atom_sites_solution_secondary     difmap
_refine_ls_shift/su_max     0.000
_refine_ls_shift/su_mean     0.000
_refine_diff_density_max     0.210
_refine_diff_density_min     -0.186
_refine_ls_extinction_method     none
_refine_ls_extinction_coef     ?
loop_
    _atom_type_symbol
    _atom_type_description
    _atom_type_scat_dispersion_real
    _atom_type_scat_dispersion_imag
    _atom_type_scat_source
    'C' 'C' 0.0033 0.0016
                         'International Tables Vol C Tables 4.2.6.8 and 6.1.1.4'
    'H' 'H' 0.0000 0.0000
                         'International Tables Vol C Tables 4.2.6.8 and 6.1.1.4'
    'N' 'N' 0.0061 0.0033
                         'International Tables Vol C Tables 4.2.6.8 and 6.1.1.4'
    'O' 'O' 0.0106 0.0060
                         'International Tables Vol C Tables 4.2.6.8 and 6.1.1.4'
_computing_data_collection     'CAD-4 EXPRESS (Enraf--Nonius, 1994)'
_computing_cell_refinement     'CAD-4 EXPRESS (Enraf--Nonius, 1994)'
_computing_data_reduction     'XCAD4 (Harms & Wocadlo, 1996)'
_computing_structure_solution     'SHELXS97 (Sheldrick, 2008)'
_computing_structure_refinement     'SHELXL97 (Sheldrick, 2008)'
_computing_molecular_graphics     'SHELXTL (Sheldrick, 2008)'
_computing_publication_material     'SHELXTL (Sheldrick, 2008)'
loop_
    _atom_site_type_symbol
    _atom_site_label
    _atom_site_fract_x
    _atom_site_fract_y
    _atom_site_fract_z
    _atom_site_U_iso_or_equiv
    _atom_site_adp_type
    _atom_site_calc_flag
    _atom_site_refinement_flags
    _atom_site_occupancy
    _atom_site_symmetry_multiplicity
    _atom_site_disorder_assembly
    _atom_site_disorder_group
    N N 0.4727(3) 0.8718(2) 0.5450(2) 0.0371(11) Uani d . 1 1 . .
    H H0A 0.4565 0.8757 0.6020 0.044 Uiso calc R 1 1 . .
    O O1 0.4081(2) 0.9125(2) 0.2288(2) 0.0550(10) Uani d . 1 1 . .
    C C1 0.3498(3) 0.9515(3) 0.5073(3) 0.0404(13) Uani d . 1 1 . .
    H H1A 0.3695 1.0068 0.5234 0.049 Uiso calc R 1 1 . .
    H H1B 0.3265 0.9267 0.5631 0.049 Uiso calc R 1 1 . .
    O O2 0.3890(3) 0.5017(2) 0.2656(3) 0.0583(10) Uani d . 1 1 . .
    C C2 0.2815(3) 0.9593(3) 0.4341(3) 0.0344(12) Uani d . 1 1 . .
    O O3 0.6966(2) 0.7414(3) 0.4707(3) 0.0709(13) Uani d . 1 1 . .
    C C3 0.3222(3) 0.9807(3) 0.3409(3) 0.0406(13) Uani d . 1 1 . .
    H H3A 0.2799 0.9793 0.2926 0.049 Uiso calc R 1 1 . .
    H H3B 0.3435 1.0371 0.3441 0.049 Uiso calc R 1 1 . .
    O O4 0.6735(2) 0.7892(2) 0.3268(2) 0.0474(10) Uani d . 1 1 . .
    C C4 0.3928(3) 0.9230(3) 0.3128(3) 0.0357(13) Uani d . 1 1 . .
    C C5 0.4399(3) 0.8842(3) 0.3850(3) 0.0313(12) Uani d . 1 1 . .
    C C6 0.4217(3) 0.9006(3) 0.4758(3) 0.0339(12) Uani d . 1 1 . .
    C C7 0.5083(3) 0.8241(3) 0.3582(3) 0.0353(12) Uani d . 1 1 . .
    H H7A 0.5378 0.8467 0.3040 0.042 Uiso calc R 1 1 . .
    C C8 0.5700(3) 0.8157(3) 0.4383(3) 0.0331(12) Uani d . 1 1 . .
    C C9 0.5500(3) 0.8365(3) 0.5264(3) 0.0343(12) Uani d . 1 1 . .
    C C10 0.2205(3) 1.0282(3) 0.4621(4) 0.0581(16) Uani d . 1 1 . .
    H H10A 0.1952 1.0145 0.5207 0.087 Uiso calc R 1 1 . .
    H H10B 0.1781 1.0334 0.4152 0.087 Uiso calc R 1 1 . .
    H H10C 0.2499 1.0800 0.4678 0.087 Uiso calc R 1 1 . .
    C C11 0.2338(4) 0.8785(3) 0.4250(4) 0.0589(16) Uani d . 1 1 . .
    H H11A 0.2715 0.8346 0.4079 0.088 Uiso calc R 1 1 . .
    H H11B 0.1918 0.8843 0.3779 0.088 Uiso calc R 1 1 . .
    H H11C 0.2080 0.8652 0.4835 0.088 Uiso calc R 1 1 . .
    C C12 0.6027(3) 0.8290(3) 0.6124(3) 0.0445(14) Uani d . 1 1 . .
    H H12A 0.6556 0.8053 0.5962 0.067 Uiso calc R 1 1 . .
    H H12B 0.5752 0.7938 0.6568 0.067 Uiso calc R 1 1 . .
    H H12C 0.6111 0.8832 0.6391 0.067 Uiso calc R 1 1 . .
    C C13 0.4736(3) 0.7388(3) 0.3322(3) 0.0339(12) Uani d . 1 1 . .
    C C14 0.4306(3) 0.6932(3) 0.3972(3) 0.0427(14) Uani d . 1 1 . .
    H H14A 0.4208 0.7165 0.4555 0.051 Uiso calc R 1 1 . .
    C C15 0.4013(3) 0.6140(3) 0.3791(3) 0.0455(14) Uani d . 1 1 . .
    H H15A 0.3729 0.5843 0.4248 0.055 Uiso calc R 1 1 . .
    C C16 0.4147(3) 0.5795(3) 0.2921(3) 0.0402(13) Uani d . 1 1 . .
    C C17 0.4554(3) 0.6252(3) 0.2247(3) 0.0458(14) Uani d . 1 1 . .
    H H17A 0.4630 0.6028 0.1655 0.055 Uiso calc R 1 1 . .
    C C18 0.4852(3) 0.7040(3) 0.2445(3) 0.0442(14) Uani d . 1 1 . .
    H H18A 0.5133 0.7339 0.1987 0.053 Uiso calc R 1 1 . .
    C C19 0.3666(4) 0.4456(3) 0.3372(4) 0.0629(18) Uani d . 1 1 . .
    H H19A 0.3491 0.3938 0.3101 0.094 Uiso calc R 1 1 . .
    H H19B 0.3217 0.4688 0.3730 0.094 Uiso calc R 1 1 . .
    H H19C 0.4137 0.4361 0.3770 0.094 Uiso calc R 1 1 . .
    C C20 0.6523(3) 0.7785(3) 0.4173(3) 0.0394(13) Uani d . 1 1 . .
    C C21 0.7556(3) 0.7591(4) 0.3010(4) 0.0569(16) Uani d . 1 1 . .
    H H21A 0.7653 0.7700 0.2361 0.085 Uiso calc R 1 1 . .
    H H21B 0.7589 0.7003 0.3123 0.085 Uiso calc R 1 1 . .
    H H21C 0.7970 0.7872 0.3376 0.085 Uiso calc R 1 1 . .
loop_
    _atom_site_aniso_label
    _atom_site_aniso_U_11
    _atom_site_aniso_U_22
    _atom_site_aniso_U_33
    _atom_site_aniso_U_12
    _atom_site_aniso_U_13
    _atom_site_aniso_U_23
    N 0.046(3) 0.048(3) 0.0169(19) 0.002(2) -0.0004(18) -0.0006(19)
    O1 0.081(3) 0.063(3) 0.0214(16) 0.020(2) 0.0000(19) 0.0002(18)
    C1 0.049(3) 0.041(3) 0.032(3) 0.008(3) 0.005(2) -0.006(2)
    O2 0.072(3) 0.044(2) 0.060(2) -0.017(2) -0.007(2) -0.004(2)
    C2 0.040(3) 0.027(3) 0.036(3) 0.005(3) 0.000(3) 0.003(2)
    O3 0.051(3) 0.109(4) 0.052(2) 0.027(2) -0.004(2) 0.023(3)
    C3 0.045(3) 0.033(3) 0.043(3) 0.005(3) 0.000(3) 0.008(3)
    O4 0.044(2) 0.062(2) 0.036(2) 0.007(2) 0.0093(17) 0.0025(19)
    C4 0.045(3) 0.034(3) 0.027(3) 0.000(3) -0.001(2) 0.001(2)
    C5 0.035(3) 0.031(3) 0.029(3) 0.000(2) -0.007(2) 0.000(2)
    C6 0.045(3) 0.032(3) 0.025(2) -0.003(3) 0.001(2) 0.002(2)
    C7 0.035(3) 0.049(3) 0.022(2) 0.003(3) -0.001(2) 0.003(2)
    C8 0.040(3) 0.035(3) 0.024(2) -0.003(2) 0.001(2) 0.002(2)
    C9 0.040(3) 0.034(3) 0.029(3) -0.008(3) -0.004(2) 0.007(2)
    C10 0.054(4) 0.066(4) 0.054(4) 0.013(3) 0.007(3) 0.008(3)
    C11 0.056(4) 0.063(4) 0.058(4) -0.006(3) -0.003(3) 0.011(3)
    C12 0.050(4) 0.053(3) 0.031(3) 0.001(3) -0.007(3) 0.002(2)
    C13 0.030(3) 0.043(3) 0.028(3) 0.001(2) 0.000(2) -0.005(2)
    C14 0.053(4) 0.047(4) 0.028(3) -0.004(3) 0.004(3) -0.004(3)
    C15 0.047(4) 0.046(4) 0.043(3) -0.008(3) 0.003(3) 0.006(3)
    C16 0.039(3) 0.036(3) 0.046(3) -0.005(3) -0.012(3) -0.004(3)
    C17 0.059(4) 0.049(4) 0.029(3) -0.004(3) -0.005(3) -0.007(3)
    C18 0.049(3) 0.058(4) 0.026(3) -0.004(3) -0.004(2) 0.001(3)
    C19 0.063(4) 0.045(4) 0.081(4) -0.007(3) 0.013(4) 0.002(3)
    C20 0.042(3) 0.043(3) 0.033(3) -0.006(3) 0.002(3) 0.000(3)
    C21 0.037(3) 0.073(4) 0.061(4) 0.007(3) 0.014(3) 0.006(3)
_geom_special_details
;
All e.s.d.'s (except the e.s.d. in the dihedral angle between two l.s. planes)
are estimated using the full covariance matrix. The cell e.s.d.'s are taken
into account individually in the estimation of e.s.d.'s in distances, angles
and torsion angles; correlations between e.s.d.'s in cell parameters are only
used when they are defined by crystal symmetry. An approximate (isotropic)
treatment of cell e.s.d.'s is used for estimating e.s.d.'s involving l.s.
planes.
;
loop_
    _geom_bond_atom_site_label_1
    _geom_bond_atom_site_label_2
    _geom_bond_site_symmetry_2
    _geom_bond_distance
    _geom_bond_publ_flag
    N C6 . 1.368(6) ?
    N C9 . 1.389(6) ?
    N H0A . 0.8600 ?
    O1 C4 . 1.240(5) ?
    C1 C6 . 1.485(7) ?
    C1 C2 . 1.523(6) ?
    C1 H1A . 0.9700 ?
    C1 H1B . 0.9700 ?
    O2 C16 . 1.370(6) ?
    O2 C19 . 1.412(6) ?
    C2 C11 . 1.512(7) ?
    C2 C3 . 1.528(6) ?
    C2 C10 . 1.532(6) ?
    O3 C20 . 1.203(5) ?
    C3 C4 . 1.518(6) ?
    C3 H3A . 0.9700 ?
    C3 H3B . 0.9700 ?
    O4 C20 . 1.352(5) ?
    O4 C21 . 1.453(5) ?
    C4 C5 . 1.427(6) ?
    C5 C6 . 1.360(6) ?
    C5 C7 . 1.512(7) ?
    C7 C8 . 1.523(6) ?
    C7 C13 . 1.524(7) ?
    C7 H7A . 0.9800 ?
    C8 C9 . 1.346(6) ?
    C8 C20 . 1.482(7) ?
    C9 C12 . 1.501(6) ?
    C10 H10A . 0.9600 ?
    C10 H10B . 0.9600 ?
    C10 H10C . 0.9600 ?
    C11 H11A . 0.9600 ?
    C11 H11B . 0.9600 ?
    C11 H11C . 0.9600 ?
    C12 H12A . 0.9600 ?
    C12 H12B . 0.9600 ?
    C12 H12C . 0.9600 ?
    C13 C14 . 1.371(6) ?
    C13 C18 . 1.390(6) ?
    C14 C15 . 1.380(7) ?
    C14 H14A . 0.9300 ?
    C15 C16 . 1.382(6) ?
    C15 H15A . 0.9300 ?
    C16 C17 . 1.379(7) ?
    C17 C18 . 1.382(7) ?
    C17 H17A . 0.9300 ?
    C18 H18A . 0.9300 ?
    C19 H19A . 0.9600 ?
    C19 H19B . 0.9600 ?
    C19 H19C . 0.9600 ?
    C21 H21A . 0.9600 ?
    C21 H21B . 0.9600 ?
    C21 H21C . 0.9600 ?
loop_
    _geom_angle_atom_site_label_1
    _geom_angle_atom_site_label_2
    _geom_angle_atom_site_label_3
    _geom_angle_site_symmetry_1
    _geom_angle_site_symmetry_3
    _geom_angle
    _geom_angle_publ_flag
    C6 N C9 . . 122.2(4) ?
    C6 N H0A . . 118.9 ?
    C9 N H0A . . 118.9 ?
    C6 C1 C2 . . 113.3(4) ?
    C6 C1 H1A . . 108.9 ?
    C2 C1 H1A . . 108.9 ?
    C6 C1 H1B . . 108.9 ?
    C2 C1 H1B . . 108.9 ?
    H1A C1 H1B . . 107.7 ?
    C16 O2 C19 . . 117.2(4) ?
    C11 C2 C1 . . 110.7(4) ?
    C11 C2 C3 . . 109.5(4) ?
    C1 C2 C3 . . 108.2(4) ?
    C11 C2 C10 . . 108.6(4) ?
    C1 C2 C10 . . 109.9(4) ?
    C3 C2 C10 . . 109.9(4) ?
    C4 C3 C2 . . 114.5(4) ?
    C4 C3 H3A . . 108.6 ?
    C2 C3 H3A . . 108.6 ?
    C4 C3 H3B . . 108.6 ?
    C2 C3 H3B . . 108.6 ?
    H3A C3 H3B . . 107.6 ?
    C20 O4 C21 . . 115.5(4) ?
    O1 C4 C5 . . 122.7(5) ?
    O1 C4 C3 . . 119.3(4) ?
    C5 C4 C3 . . 118.0(4) ?
    C6 C5 C4 . . 119.8(4) ?
    C6 C5 C7 . . 121.6(4) ?
    C4 C5 C7 . . 118.6(4) ?
    C5 C6 N . . 120.0(4) ?
    C5 C6 C1 . . 124.4(4) ?
    N C6 C1 . . 115.5(4) ?
    C5 C7 C8 . . 109.7(4) ?
    C5 C7 C13 . . 111.8(4) ?
    C8 C7 C13 . . 110.0(4) ?
    C5 C7 H7A . . 108.4 ?
    C8 C7 H7A . . 108.4 ?
    C13 C7 H7A . . 108.4 ?
    C9 C8 C20 . . 120.2(4) ?
    C9 C8 C7 . . 122.1(4) ?
    C20 C8 C7 . . 117.6(4) ?
    C8 C9 N . . 119.6(4) ?
    C8 C9 C12 . . 128.1(5) ?
    N C9 C12 . . 112.3(4) ?
    C2 C10 H10A . . 109.5 ?
    C2 C10 H10B . . 109.5 ?
    H10A C10 H10B . . 109.5 ?
    C2 C10 H10C . . 109.5 ?
    H10A C10 H10C . . 109.5 ?
    H10B C10 H10C . . 109.5 ?
    C2 C11 H11A . . 109.5 ?
    C2 C11 H11B . . 109.5 ?
    H11A C11 H11B . . 109.5 ?
    C2 C11 H11C . . 109.5 ?
    H11A C11 H11C . . 109.5 ?
    H11B C11 H11C . . 109.5 ?
    C9 C12 H12A . . 109.5 ?
    C9 C12 H12B . . 109.5 ?
    H12A C12 H12B . . 109.5 ?
    C9 C12 H12C . . 109.5 ?
    H12A C12 H12C . . 109.5 ?
    H12B C12 H12C . . 109.5 ?
    C14 C13 C18 . . 117.9(5) ?
    C14 C13 C7 . . 119.8(4) ?
    C18 C13 C7 . . 122.2(4) ?
    C13 C14 C15 . . 122.4(5) ?
    C13 C14 H14A . . 118.8 ?
    C15 C14 H14A . . 118.8 ?
    C14 C15 C16 . . 119.1(5) ?
    C14 C15 H15A . . 120.4 ?
    C16 C15 H15A . . 120.4 ?
    O2 C16 C17 . . 115.7(5) ?
    O2 C16 C15 . . 124.7(5) ?
    C17 C16 C15 . . 119.5(5) ?
    C18 C17 C16 . . 120.5(5) ?
    C18 C17 H17A . . 119.7 ?
    C16 C17 H17A . . 119.7 ?
    C17 C18 C13 . . 120.5(5) ?
    C17 C18 H18A . . 119.8 ?
    C13 C18 H18A . . 119.8 ?
    O2 C19 H19A . . 109.5 ?
    O2 C19 H19B . . 109.5 ?
    H19A C19 H19B . . 109.5 ?
    O2 C19 H19C . . 109.5 ?
    H19A C19 H19C . . 109.5 ?
    H19B C19 H19C . . 109.5 ?
    O3 C20 O4 . . 121.7(5) ?
    O3 C20 C8 . . 126.7(4) ?
    O4 C20 C8 . . 111.5(4) ?
    O4 C21 H21A . . 109.5 ?
    O4 C21 H21B . . 109.5 ?
    H21A C21 H21B . . 109.5 ?
    O4 C21 H21C . . 109.5 ?
    H21A C21 H21C . . 109.5 ?
    H21B C21 H21C . . 109.5 ?
loop_
    _geom_torsion_atom_site_label_1
    _geom_torsion_atom_site_label_2
    _geom_torsion_atom_site_label_3
    _geom_torsion_atom_site_label_4
    _geom_torsion_site_symmetry_1
    _geom_torsion_site_symmetry_2
    _geom_torsion_site_symmetry_3
    _geom_torsion_site_symmetry_4
    _geom_torsion
    _geom_torsion_publ_flag
    C6 C1 C2 C11 . . . . 73.4(6) ?
    C6 C1 C2 C3 . . . . -46.7(5) ?
    C6 C1 C2 C10 . . . . -166.7(4) ?
    C11 C2 C3 C4 . . . . -69.0(5) ?
    C1 C2 C3 C4 . . . . 51.8(5) ?
    C10 C2 C3 C4 . . . . 171.8(4) ?
    C2 C3 C4 O1 . . . . 152.0(5) ?
    C2 C3 C4 C5 . . . . -29.1(6) ?
    O1 C4 C5 C6 . . . . 177.8(5) ?
    C3 C4 C5 C6 . . . . -1.0(7) ?
    O1 C4 C5 C7 . . . . -3.5(8) ?
    C3 C4 C5 C7 . . . . 177.7(4) ?
    C4 C5 C6 N . . . . -172.0(4) ?
    C7 C5 C6 N . . . . 9.3(7) ?
    C4 C5 C6 C1 . . . . 5.6(8) ?
    C7 C5 C6 C1 . . . . -173.0(5) ?
    C9 N C6 C5 . . . . 9.8(7) ?
    C9 N C6 C1 . . . . -168.1(4) ?
    C2 C1 C6 C5 . . . . 20.1(7) ?
    C2 C1 C6 N . . . . -162.1(4) ?
    C6 C5 C7 C8 . . . . -22.5(6) ?
    C4 C5 C7 C8 . . . . 158.8(4) ?
    C6 C5 C7 C13 . . . . 99.8(5) ?
    C4 C5 C7 C13 . . . . -78.9(5) ?
    C5 C7 C8 C9 . . . . 20.0(6) ?
    C13 C7 C8 C9 . . . . -103.3(5) ?
    C5 C7 C8 C20 . . . . -163.7(4) ?
    C13 C7 C8 C20 . . . . 72.9(5) ?
    C20 C8 C9 N . . . . 179.7(4) ?
    C7 C8 C9 N . . . . -4.2(7) ?
    C20 C8 C9 C12 . . . . 1.6(8) ?
    C7 C8 C9 C12 . . . . 177.7(5) ?
    C6 N C9 C8 . . . . -12.4(7) ?
    C6 N C9 C12 . . . . 166.0(4) ?
    C5 C7 C13 C14 . . . . -61.7(6) ?
    C8 C7 C13 C14 . . . . 60.4(6) ?
    C5 C7 C13 C18 . . . . 119.6(5) ?
    C8 C7 C13 C18 . . . . -118.3(5) ?
    C18 C13 C14 C15 . . . . 2.0(8) ?
    C7 C13 C14 C15 . . . . -176.8(5) ?
    C13 C14 C15 C16 . . . . -0.8(8) ?
    C19 O2 C16 C17 . . . . 164.3(5) ?
    C19 O2 C16 C15 . . . . -16.6(8) ?
    C14 C15 C16 O2 . . . . 179.8(5) ?
    C14 C15 C16 C17 . . . . -1.2(8) ?
    O2 C16 C17 C18 . . . . -178.9(5) ?
    C15 C16 C17 C18 . . . . 2.0(8) ?
    C16 C17 C18 C13 . . . . -0.8(8) ?
    C14 C13 C18 C17 . . . . -1.2(8) ?
    C7 C13 C18 C17 . . . . 177.6(5) ?
    C21 O4 C20 O3 . . . . -4.9(7) ?
    C21 O4 C20 C8 . . . . 176.4(4) ?
    C9 C8 C20 O3 . . . . 23.6(8) ?
    C7 C8 C20 O3 . . . . -152.7(5) ?
    C9 C8 C20 O4 . . . . -157.8(5) ?
    C7 C8 C20 O4 . . . . 25.9(6) ?
loop_
    _geom_hbond_atom_site_label_D
    _geom_hbond_atom_site_label_H
    _geom_hbond_atom_site_label_A
    _geom_hbond_site_symmetry_A
    _geom_hbond_distance_DH
    _geom_hbond_distance_HA
    _geom_hbond_distance_DA
    _geom_hbond_angle_DHA
    N H0A O1 8_455 0.86 2.02 2.868(4) 169
    C12 H12A O3 . 0.96 2.17 2.895(6) 131
loop_
    _platon_squeeze_void_nr
    _platon_squeeze_void_average_x
    _platon_squeeze_void_average_y
    _platon_squeeze_void_average_z
    _platon_squeeze_void_volume
    _platon_squeeze_void_count_electrons
    1 0.000 0.000 0.000 7.2 0.0
    2 0.500 0.500 0.000 36.6 0.7
    3 0.000 1.000 0.500 36.6 0.7
    4 0.500 0.500 0.500 7.2 0.0
_platon_squeeze_details
;
?
;
data_global
_journal_date_recd_electronic     2012-01-09
_journal_date_accepted     2012-02-10
_journal_name_full     'Acta Crystallographica, Section E'
_journal_year     2012
_journal_volume     68
_journal_issue      3
_journal_page_first     o745
_journal_page_last     o745
_journal_paper_category     QO
_journal_paper_doi     10.1107/S1600536812005892
_journal_coeditor_code     LD2046
_publ_contact_author_name     'Jing-Min Zhao'
_publ_contact_author_address
;
Institute of Higher Vocational Education
Tongliao Vocational College
Inner Mongolia Autonomous Region Tongliao, Huolinhe Street No. 152,
028000,
People's Republic of China
;
_publ_contact_author_email     zhaojmtl@hotmail.com
_publ_contact_author_fax     '+86-475-8888516'
_publ_contact_author_phone     '+86-475-8888516'
_publ_section_title
;\
DL-Methyl
4-(4-methoxyphenyl)-2,7,7-trimethyl-5-oxo-1,4,5,6,7,8-hexahydroquinoline-3-\
carboxylate
;
loop_
    _publ_author_name
    _publ_author_address
    'Jing-Min Zhao'
;
Institute of Higher Vocational Education
Tongliao Vocational College
Inner Mongolia Autonomous Region Tongliao, Huolinhe Street No. 152,
028000,
People's Republic of China
;
