# Supplementary material for: dl-Methyl 4-(4-meth­oxy­phen­yl)-2,7,7-trimethyl-5-oxo-1,4,5,6,7,8-hexa­hydro­quinoline-3-carboxyl­ate
Source: Acta Crystallogr Sect E Struct Rep Online. 2012 Feb 17;68(Pt 3):o745. doi: 10.1107/S1600536812005892 (PMC3295513; doi:10.1107/S1600536812005892)
Supplement: Supplementary file 2 [file e-68-0o745-Isup2.hkl]

# 
# h,k,l, Fc-squared, Fo-squared, sigma(Fo-squared) and status flag 
# 
data_I
_shelx_title ' X in P-42(1)c' 
_shelx_refln_list_code          4 
_shelx_F_calc_maximum      227.26 
_exptl_crystal_F_000      1520.00 
_reflns_d_resolution_high  0.8283 
 
loop_ 
 _symmetry_equiv_pos_as_xyz 
 'x, y, z' 
 '-x, -y, z' 
 'y, -x, -z' 
 '-y, x, -z' 
 '-x+1/2, y+1/2, -z+1/2' 
 'x+1/2, -y+1/2, -z+1/2' 
 '-y+1/2, -x+1/2, z+1/2' 
 'y+1/2, x+1/2, z+1/2' 
 
_cell_length_a    16.0580 
_cell_length_b    16.0580 
_cell_length_c    14.3430 
_cell_angle_alpha  90.000 
_cell_angle_beta   90.000 
_cell_angle_gamma  90.000 
 
_shelx_F_squared_multiplier     1.000 
 
loop_ 
 _refln_index_h 
 _refln_index_k 
 _refln_index_l 
 _refln_F_squared_calc 
 _refln_F_squared_meas 
 _refln_F_squared_sigma 
 _refln_observed_status 
   1   1   0    10779.56    11745.32     68.43 o 
   0   2   0      892.84     1004.77     19.33 o 
   1   2   0      379.78      730.06     22.58 o 
   2   2   0    11873.74    11838.94     82.48 o 
   1   3   0     5497.88     5740.91     69.49 o 
   2   3   0    11994.10    12902.12     81.45 o 
   3   3   0      367.16      535.26     30.51 o 
   0   4   0       55.05       53.93     16.35 o 
   1   4   0    51646.79    48036.89    598.23 o 
   2   4   0    46412.73    47602.26    193.55 o 
   3   4   0    13324.46    14092.40     83.39 o 
   4   4   0        3.23      -10.91     22.54 o 
   1   5   0       57.75       90.53     17.80 o 
   2   5   0      254.40      270.95     18.41 o 
   3   5   0      117.11      137.64     24.64 o 
   4   5   0      227.97      261.40     18.35 o 
   5   5   0     3359.49     3321.95     90.76 o 
   0   6   0     5914.48     6182.94     89.13 o 
   1   6   0      142.21      126.10     14.04 o 
   2   6   0      325.76      359.21     19.37 o 
   3   6   0        1.54      -59.52     59.52 o 
   4   6   0     6255.70     6300.48     73.96 o 
   5   6   0      922.44      933.38     32.50 o 
   6   6   0     1496.91     1302.28     92.02 o 
   1   7   0       14.98       20.46     12.55 o 
   2   7   0     3448.01     3451.01     61.83 o 
   3   7   0     2927.68     3026.31     53.50 o 
   4   7   0     7696.79     7548.48     85.50 o 
   5   7   0     1610.47     1500.18     47.22 o 
   6   7   0      101.07       62.07     20.51 o 
   7   7   0        0.33      -32.21     47.39 o 
   0   8   0        1.30      -32.88     32.88 o 
   1   8   0       68.39       91.19     15.02 o 
   2   8   0       41.04       34.16     15.85 o 
   3   8   0     2512.78     2574.72     52.40 o 
   4   8   0     1614.92     1660.13     45.44 o 
   5   8   0     2827.90     2899.54     58.11 o 
   6   8   0        4.41       40.11     17.29 o 
   7   8   0      153.17      129.99     23.54 o 
   8   8   0        2.69        5.27     35.85 o 
   1   9   0     3076.82     3282.27     61.26 o 
   2   9   0        0.01        5.65     15.26 o 
   3   9   0      199.62      215.55     22.66 o 
   4   9   0      521.68      545.43     34.56 o 
   5   9   0      548.28      519.98     31.13 o 
   6   9   0      302.69      318.52     38.85 o 
   7   9   0        7.50       -2.92     24.68 o 
   8   9   0     1522.50     1442.10     53.45 o 
   9   9   0     2877.36     2691.45    101.82 o 
   0  10   0     1303.35     1306.65     50.37 o 
   1  10   0      420.32      445.38     26.68 o 
   2  10   0     1627.42     1673.71     51.04 o 
   3  10   0      906.13      855.75     36.57 o 
   4  10   0      442.36      412.33     29.03 o 
   5  10   0     1266.40     1183.44     47.59 o 
   6  10   0      423.94      408.34     31.27 o 
   7  10   0      360.91      344.25     31.10 o 
   8  10   0      285.54      233.08     31.76 o 
   9  10   0        7.13      -10.27     25.54 o 
  10  10   0      882.80      972.27    103.81 o 
   1  11   0      485.44      486.62     35.97 o 
   2  11   0      369.94      411.75     59.53 o 
   3  11   0      130.93       84.66     27.16 o 
   4  11   0       48.60      100.73     23.84 o 
   5  11   0       20.23       10.75     42.16 o 
   6  11   0     1195.22     1146.94     78.05 o 
   7  11   0      174.63      162.08     32.67 o 
   8  11   0       46.67       10.03     31.23 o 
   9  11   0       42.89       77.98     32.40 o 
  10  11   0        0.13       10.60     33.34 o 
  11  11   0      179.46       68.85     85.41 o 
   0  12   0      145.07      172.24     42.44 o 
   1  12   0       17.61       27.57     62.71 o 
   2  12   0        0.25        2.24     32.55 o 
   3  12   0        0.14        3.82     23.89 o 
   4  12   0      226.65      232.44     31.27 o 
   5  12   0        0.53        3.02     27.76 o 
   6  12   0      974.39     1017.45     60.26 o 
   7  12   0       18.39       35.42     46.21 o 
   8  12   0      113.30       97.60     33.22 o 
   9  12   0        6.05       31.18     28.98 o 
  10  12   0     1220.42     1041.27     64.03 o 
  11  12   0       48.08       68.64     41.55 o 
  12  12   0       67.90       54.21     85.24 o 
   1  13   0        1.50      -21.61     27.85 o 
   2  13   0       27.28       53.04     26.86 o 
   3  13   0        6.14       21.71     25.91 o 
   4  13   0      135.58       99.05     32.10 o 
   5  13   0        8.44       18.78     26.73 o 
   6  13   0      343.25      305.66     50.28 o 
   7  13   0        0.02       -5.54     40.66 o 
   8  13   0       10.29       -4.49     32.57 o 
   9  13   0       43.06       89.51     36.54 o 
  10  13   0      130.33      114.73     40.90 o 
  11  13   0        8.08      -22.51     54.46 o 
  12  13   0       15.60       -3.09     49.27 o 
  13  13   0       11.18       34.72     58.81 o 
   0  14   0      299.58      309.64     49.35 o 
   1  14   0       26.06      -23.24     52.63 o 
   2  14   0       16.20       30.54     28.37 o 
   3  14   0       99.08       88.76     34.70 o 
   4  14   0      236.64      262.95     37.12 o 
   5  14   0      150.51      193.21     35.18 o 
   6  14   0      157.50      151.63     43.07 o 
   7  14   0       12.63      -20.90     39.98 o 
   8  14   0      185.73      233.27     43.58 o 
   9  14   0      436.34      438.75     47.90 o 
  10  14   0        1.67        6.18     37.60 o 
  11  14   0      111.94      199.01     49.60 o 
  12  14   0       39.80      -30.73     43.38 o 
  13  14   0       76.46       22.48     54.76 o 
   1  15   0      254.79      252.10     39.31 o 
   2  15   0       20.69       29.47     31.98 o 
   3  15   0        2.31       12.10     32.24 o 
   4  15   0       22.03       28.05     34.01 o 
   5  15   0       25.42      -32.86     32.86 o 
   6  15   0      211.32      111.47     64.13 o 
   7  15   0      186.45      218.30     47.29 o 
   8  15   0       27.09      -16.03     38.86 o 
   9  15   0       30.11       43.88     37.08 o 
  10  15   0        5.69        3.83     37.39 o 
  11  15   0        6.54      -13.24     47.67 o 
  12  15   0       26.28       34.15     56.40 o 
   0  16   0        2.50       12.91     43.76 o 
   1  16   0        0.51      -37.13     37.13 o 
   2  16   0        3.09       11.70     31.08 o 
   3  16   0       17.51       50.46     33.57 o 
   4  16   0       19.70       71.35     32.65 o 
   5  16   0        4.35      -34.90     38.43 o 
   6  16   0       12.47        9.93     37.65 o 
   7  16   0        0.14       11.88     40.28 o 
   8  16   0        1.32       -6.86     57.32 o 
   9  16   0       13.66       90.02     32.40 o 
  10  16   0        6.56       61.14     38.17 o 
   1  17   0        0.83        6.70     33.70 o 
   2  17   0      132.47      129.51     43.31 o 
   3  17   0       47.80       73.64     48.05 o 
   4  17   0       31.84       64.32     37.05 o 
   5  17   0       22.57       48.75     52.19 o 
   6  17   0       74.84       12.78     44.71 o 
   7  17   0        7.19       21.00     46.12 o 
   8  17   0      109.03      206.50     50.70 o 
   9  17   0       31.27       36.61     40.09 o 
   0  18   0       35.17       -0.07     48.29 o 
   1  18   0        5.01       24.11     43.94 o 
   2  18   0       71.59       -9.75     39.87 o 
   3  18   0      201.56      364.71     59.74 o 
   4  18   0       96.16       74.19     42.67 o 
   5  18   0        7.51       52.13     43.01 o 
   6  18   0      262.58      280.24     53.55 o 
   7  18   0       16.21       33.43     41.41 o 
   1  19   0       15.06       13.11     50.29 o 
   2  19   0       12.59       25.50     38.91 o 
   3  19   0       13.60       35.97     38.27 o 
   0   1   1     5626.37     5849.26    149.77 o 
  -1   2   1      970.62     1061.19    120.29 o 
   0   2   1      667.39      736.27     27.97 o 
   1   2   1      972.39      997.50     25.46 o 
  -2   3   1    11099.50    11633.37     92.39 o 
  -1   3   1     7154.27     7290.29     74.37 o 
   0   3   1      527.42      562.16     19.77 o 
   1   3   1     7159.92     7504.62    256.15 o 
   2   3   1    11095.90    11754.33     93.34 o 
  -3   4   1     3164.40     2974.12     62.13 o 
  -2   4   1    16758.30    17049.71    262.13 o 
  -1   4   1     7342.79     7626.35    126.07 o 
   0   4   1     3057.47     2871.15     45.75 o 
   1   4   1     7341.45     7865.15     82.43 o 
   2   4   1    16754.41    16991.74    124.04 o 
   3   4   1     3167.00     3128.89    104.69 o 
  -4   5   1     4164.59     4337.03     87.92 o 
  -3   5   1     2855.26     2853.79     64.68 o 
  -2   5   1      342.39      316.73     25.45 o 
  -1   5   1     6156.85     6163.96     80.14 o 
   0   5   1     1741.18     1748.87     55.63 o 
   1   5   1     6155.81     5917.01    144.30 o 
   2   5   1      343.45      303.26     24.57 o 
   3   5   1     2855.88     2918.93     66.59 o 
   4   5   1     4167.24     4174.69    212.81 o 
  -5   6   1     1204.74     1151.88     49.46 o 
  -4   6   1     6758.08     6953.25    109.95 o 
  -3   6   1      942.84      870.97     40.81 o 
  -2   6   1     1640.60     1635.35     53.82 o 
  -1   6   1      789.03      786.48     36.54 o 
   0   6   1      694.41      636.86     31.40 o 
   1   6   1      789.38      802.11     36.16 o 
   2   6   1     1641.29     1503.55     51.31 o 
   3   6   1      943.69      740.64     40.74 o 
   4   6   1     6754.10     7118.20    111.42 o 
   5   6   1     1206.70     1088.19     49.56 o 
  -6   7   1      283.32      263.94     32.01 o 
  -5   7   1     1599.14     1672.79     62.27 o 
  -4   7   1     2957.14     3080.82     80.09 o 
  -3   7   1     5783.05     5953.41    120.88 o 
  -2   7   1      444.55      448.86     33.53 o 
  -1   7   1       98.17      103.40     20.69 o 
   0   7   1     1166.03     1322.02     41.86 o 
   1   7   1       98.18       83.99     52.41 o 
   2   7   1      444.44      423.49     33.10 o 
   3   7   1     5784.03     5913.68    106.47 o 
   4   7   1     2954.77     3301.75     80.45 o 
   5   7   1     1600.14     1609.78    103.81 o 
   6   7   1      283.40      227.24     38.61 o 
  -7   8   1      450.88      512.39     43.02 o 
  -6   8   1      679.23      729.76     44.91 o 
  -5   8   1       67.78       74.89     47.05 o 
  -4   8   1     1706.64     1800.74     90.14 o 
  -3   8   1      557.72      553.21     40.34 o 
  -2   8   1      194.63      163.11     27.41 o 
  -1   8   1     2612.26     2651.79     74.00 o 
   0   8   1       37.38       13.78     25.66 o 
   1   8   1     2613.40     2726.36     73.81 o 
   2   8   1      194.50      180.10     42.29 o 
   3   8   1      557.71      569.66     77.76 o 
   4   8   1     1705.24     1678.32     71.11 o 
   5   8   1       68.15       32.37     28.37 o 
   6   8   1      680.70      713.83     44.36 o 
   7   8   1      450.25      476.05     58.26 o 
  -8   9   1      236.29      257.86     34.56 o 
  -7   9   1      166.86      135.64     32.00 o 
  -6   9   1      325.31      357.54     36.03 o 
  -5   9   1      433.17      483.43     56.01 o 
  -4   9   1      929.89      865.34     59.06 o 
  -3   9   1      711.68      737.37     46.82 o 
  -2   9   1      242.17      234.85     33.26 o 
  -1   9   1       73.75       89.59     27.14 o 
   0   9   1      672.91      646.69     43.01 o 
   1   9   1       74.14       77.51     29.47 o 
   2   9   1      242.32      225.74     32.57 o 
   3   9   1      710.45      753.21     48.73 o 
   4   9   1      929.70      882.04     85.08 o 
   5   9   1      432.66      537.50     40.60 o 
   6   9   1      325.46      356.17     77.09 o 
   7   9   1      166.95      126.06     31.85 o 
   8   9   1      236.17      281.20     49.98 o 
  -9  10   1      222.56      197.76     51.49 o 
  -8  10   1      104.79       88.12     37.51 o 
  -7  10   1      169.56      160.68     38.89 o 
  -6  10   1      105.06      124.73     30.29 o 
  -5  10   1      804.00      674.63     52.23 o 
  -4  10   1      860.76      844.65    100.47 o 
  -3  10   1      189.60      158.14     59.06 o 
  -2  10   1       63.78       86.71     28.41 o 
  -1  10   1      873.71      916.11     52.49 o 
   0  10   1      424.25      416.63     35.54 o 
   1  10   1      874.63      877.66     97.08 o 
   2  10   1       63.99       71.55     49.36 o 
   3  10   1      189.68      247.90     40.15 o 
   4  10   1      862.04      720.88     54.83 o 
   5  10   1      804.09      732.23     68.68 o 
   6  10   1      105.03      154.29     31.68 o 
   7  10   1      169.41      217.49     37.86 o 
   8  10   1      104.69       74.56     35.82 o 
   9  10   1      222.53      206.92     60.15 o 
 -10  11   1      136.41       90.93     62.32 o 
  -9  11   1       35.36       12.30     56.88 o 
  -8  11   1      196.79      168.14     48.85 o 
  -7  11   1       15.94      -48.85     48.85 o 
  -6  11   1       43.83       -5.27     51.03 o 
  -5  11   1      531.17      536.55     70.35 o 
  -4  11   1       43.43       86.92     45.76 o 
  -3  11   1      677.78      678.68     74.45 o 
  -2  11   1      491.66      466.45     64.33 o 
  -1  11   1      108.53      144.30     41.83 o 
   0  11   1      391.86      373.04     44.52 o 
   1  11   1      108.79      142.24     31.41 o 
   2  11   1      492.37      562.87     44.48 o 
   3  11   1      676.38      649.88     81.98 o 
   4  11   1       43.57       35.51     29.90 o 
   5  11   1      531.36      506.46     85.33 o 
   6  11   1       43.68       49.35     37.77 o 
   7  11   1       15.88       30.96     57.85 o 
   8  11   1      196.83      184.81     75.50 o 
   9  11   1       35.26       49.67     37.94 o 
  10  11   1      136.51      177.51     71.57 o 
 -10  12   1       12.60      -59.23     59.23 o 
  -9  12   1       18.96      -26.27     63.07 o 
  -8  12   1      383.58      406.05     77.80 o 
  -7  12   1      106.81      131.00     45.34 o 
  -6  12   1      119.48      136.86     54.12 o 
  -5  12   1       87.01       16.48     54.54 o 
  -4  12   1      228.93      296.88     61.40 o 
  -3  12   1      253.48      196.08     54.12 o 
  -2  12   1      466.55      490.37     66.84 o 
  -1  12   1        2.82      -41.49     41.49 o 
   0  12   1      276.97      310.87     47.05 o 
   1  12   1        2.82      -29.82     29.91 o 
   2  12   1      466.32      531.64     50.61 o 
   3  12   1      253.60      191.24     43.50 o 
   4  12   1      229.08      357.52     58.39 o 
   5  12   1       87.18      115.59     32.21 o 
   6  12   1      119.71      138.64     41.16 o 
   7  12   1      106.72      145.06     38.50 o 
   8  12   1      383.11      319.00     53.07 o 
   9  12   1       18.98      -46.05     46.05 o 
  10  12   1       12.52       44.29     65.96 o 
  11  12   1        3.70       63.82     36.73 o 
 -10  13   1       65.36       22.25     69.10 o 
  -9  13   1       88.09       91.60     60.23 o 
  -8  13   1      377.40      417.01     79.55 o 
  -7  13   1       37.29       12.88     63.74 o 
  -6  13   1        3.91      -60.31     60.31 o 
  -5  13   1      182.42      256.98     57.05 o 
  -4  13   1      323.96      290.03     71.52 o 
  -3  13   1       14.84        0.00     48.02 o 
  -2  13   1      682.80      734.22     81.73 o 
  -1  13   1       91.78       27.52     51.95 o 
   0  13   1      264.08      249.02     43.93 o 
   1  13   1       91.49      126.65     32.83 o 
   2  13   1      682.14      724.09     57.17 o 
   3  13   1       14.81      -12.02     28.90 o 
   4  13   1      323.18      377.51     45.33 o 
   5  13   1      182.46      167.73     41.87 o 
   6  13   1        3.92       62.59     43.37 o 
   7  13   1       37.34       45.00     38.25 o 
   8  13   1      377.27      448.00     54.83 o 
   9  13   1       87.88       35.96     59.98 o 
  10  13   1       65.34       30.58     46.51 o 
  11  13   1        4.95       42.24     47.63 o 
  12  13   1       28.21      -10.50     41.47 o 
 -10  14   1       64.76        0.00     77.46 o 
  -9  14   1       14.52       45.34     66.67 o 
  -8  14   1      841.79      868.32    106.32 o 
  -7  14   1      273.57      236.49     65.25 o 
  -6  14   1       65.84        0.00     51.95 o 
  -5  14   1      121.33       71.52     70.94 o 
  -4  14   1      154.42      170.82     56.97 o 
  -3  14   1      161.84       86.66     61.32 o 
  -2  14   1        6.12       42.66     49.86 o 
  -1  14   1      356.18      344.07     70.10 o 
   0  14   1      145.38      190.77     57.18 o 
   1  14   1      356.50      394.00     52.58 o 
   2  14   1        6.11      -33.34     51.82 o 
   3  14   1      161.73      156.00     52.66 o 
   4  14   1      154.52      183.62     41.48 o 
   5  14   1      121.31      163.58     84.53 o 
   6  14   1       65.74      100.20     36.64 o 
   7  14   1      273.47      155.25     51.18 o 
   8  14   1      841.67      932.90     76.23 o 
   9  14   1       14.52      -53.99     53.99 o 
  10  14   1       64.86       55.36     45.84 o 
  11  14   1       63.32       39.36     52.41 o 
  12  14   1       21.78        9.62     51.38 o 
  13  14   1       14.73       83.01     51.37 o 
 -10  15   1        8.78      -42.24     55.38 o 
  -9  15   1       87.15      -24.26     67.17 o 
  -8  15   1       93.93       46.68     66.00 o 
  -7  15   1      101.25      142.46     58.56 o 
  -6  15   1       79.81      203.19     58.06 o 
  -5  15   1       38.72      -35.22     62.66 o 
  -4  15   1        4.65      -20.66     54.63 o 
  -3  15   1       46.38       94.53     50.53 o 
  -2  15   1      171.45      139.70     73.78 o 
  -1  15   1      319.90      211.06     78.05 o 
   0  15   1      330.89      315.91     56.13 o 
   1  15   1      319.82      268.13     52.58 o 
   2  15   1      171.65      229.31     43.86 o 
   3  15   1       46.31       51.63     67.51 o 
   4  15   1        4.64      -42.41     42.41 o 
   5  15   1       38.89       64.16     67.01 o 
   6  15   1       79.98      146.54     50.86 o 
   7  15   1      101.15      158.53     48.63 o 
   8  15   1       94.13       78.28     47.99 o 
   9  15   1       87.00       38.71     85.08 o 
  10  15   1        8.75       30.07     45.30 o 
  11  15   1       38.29      119.31     43.98 o 
  12  15   1       19.08      126.88     53.42 o 
 -10  16   1        6.60      -72.03     75.37 o 
  -9  16   1       46.01       60.65     76.96 o 
  -8  16   1       16.44       58.47     71.36 o 
  -7  16   1       14.89       32.29     67.59 o 
  -6  16   1      262.98      219.42     80.64 o 
  -5  16   1       19.01       61.07     53.96 o 
  -4  16   1        5.93       59.73     55.88 o 
  -3  16   1      134.95      249.37     61.40 o 
  -2  16   1      170.50      238.83     80.31 o 
  -1  16   1       83.13      122.13     65.42 o 
   0  16   1       34.51       17.62     44.89 o 
   1  16   1       83.39      119.88     49.28 o 
   2  16   1      170.36      146.29     50.69 o 
   3  16   1      134.71      190.37     43.43 o 
   4  16   1        5.98      -45.37     45.37 o 
   5  16   1       18.97      -41.54     57.30 o 
   6  16   1      263.31      290.50     58.67 o 
   7  16   1       14.82       18.28     56.59 o 
   8  16   1       16.48       40.83     91.98 o 
   9  16   1       46.17       70.40     56.50 o 
  10  16   1        6.60       13.72     48.76 o 
  -9  17   1       52.19      203.78     54.04 o 
  -8  17   1       27.30      107.49     69.35 o 
  -7  17   1       41.55      -34.72     71.61 o 
  -6  17   1      144.03       92.85     68.09 o 
  -5  17   1       34.29       57.72     73.28 o 
  -4  17   1       36.82        0.00     76.63 o 
  -3  17   1      159.45      103.31     93.69 o 
  -2  17   1      186.89      188.47     76.96 o 
  -1  17   1      134.07      179.35     71.02 o 
   0  17   1       50.84        4.87     49.60 o 
   1  17   1      133.90      139.84     45.33 o 
   2  17   1      186.91      252.10     53.29 o 
   3  17   1      159.15      171.77     53.44 o 
   4  17   1       36.80       44.57     45.15 o 
   5  17   1       34.31      106.88     45.38 o 
   6  17   1      143.83      256.82    118.33 o 
   7  17   1       41.43       26.48     46.21 o 
   8  17   1       27.34       12.10     51.97 o 
   9  17   1       52.20       70.05     47.79 o 
  -7  18   1       20.45        9.29     85.91 o 
  -6  18   1       26.17      -63.58     73.28 o 
  -5  18   1      174.55      222.10     75.87 o 
  -4  18   1       10.67       87.25     62.91 o 
  -3  18   1       18.56       25.77     57.64 o 
  -2  18   1       52.54       25.51     70.60 o 
  -1  18   1        4.22      -50.69     68.60 o 
   0  18   1        7.44       54.23     84.28 o 
   1  18   1        4.22        3.66     42.70 o 
   2  18   1       52.48       14.86     63.79 o 
   3  18   1       18.53       54.60     47.50 o 
   4  18   1       10.58      -21.62     46.57 o 
   5  18   1      174.75      101.66     59.39 o 
   6  18   1       26.18       23.47     54.04 o 
   7  18   1       20.40      163.96     69.93 o 
  -3  19   1       29.60      -85.49     85.49 o 
  -2  19   1        5.20      -27.52     79.47 o 
  -1  19   1       44.57       72.95     56.21 o 
   0  19   1        2.92       51.28     48.89 o 
   1  19   1       44.56      -51.79     51.79 o 
   2  19   1        5.17      -16.29     50.50 o 
   3  19   1       29.65        4.24     54.97 o 
   0   0   2        8.22       28.36     18.24 o 
  -1   1   2    25213.25    22573.79    152.42 o 
   0   1   2    23291.51    23958.34    216.73 o 
   1   1   2    25234.62    24673.40    159.94 o 
  -2   2   2     3837.52     3629.88     72.86 o 
  -1   2   2     5144.00     5341.23    109.92 o 
   0   2   2     5076.88     5530.80    215.49 o 
   1   2   2     5145.45     5460.67     99.05 o 
   2   2   2     3832.98     3688.18     74.20 o 
  -3   3   2    15755.68    15707.88    173.16 o 
  -2   3   2     1072.57     1030.76     35.25 o 
  -1   3   2    15468.96    15548.57    108.37 o 
   0   3   2     2075.56     1916.25     36.51 o 
   1   3   2    15474.65    16052.04    187.30 o 
   2   3   2     1075.51     1056.37     36.33 o 
   3   3   2    15755.49    15491.47    171.24 o 
  -4   4   2     2297.55     2416.91     82.40 o 
  -3   4   2     2088.84     2013.61     54.03 o 
  -2   4   2     4907.47     4859.40     71.16 o 
  -1   4   2     8253.24     8329.42     87.81 o 
   0   4   2        5.22       -3.46     12.17 o 
   1   4   2     8250.10     8480.08    168.06 o 
   2   4   2     4905.75     5047.42    114.65 o 
   3   4   2     2092.08     1963.11     65.67 o 
   4   4   2     2292.18     2304.48     85.58 o 
  -5   5   2     5896.19     5805.19    146.73 o 
  -4   5   2     1386.12     1488.01     52.47 o 
  -3   5   2      935.69      956.68     41.87 o 
  -2   5   2     3622.41     3501.15     70.56 o 
  -1   5   2       65.00       22.27     24.26 o 
   0   5   2      478.41      449.23     24.34 o 
   1   5   2       64.99       49.50     31.70 o 
   2   5   2     3627.23     3385.74     71.60 o 
   3   5   2      934.89      961.61    107.54 o 
   4   5   2     1386.94     1506.46    121.05 o 
   5   5   2     5888.62     6257.09    149.15 o 
  -6   6   2     3813.18     3785.39    131.75 o 
  -5   6   2     5040.74     4875.08     98.13 o 
  -4   6   2      216.00      165.59     27.65 o 
  -3   6   2      156.84      156.10     46.18 o 
  -2   6   2     2989.50     3200.56    141.92 o 
  -1   6   2     1197.59     1151.56     44.32 o 
   0   6   2     1164.93     1091.19     35.17 o 
   1   6   2     1198.14     1124.29     45.16 o 
   2   6   2     2990.11     3051.68     72.04 o 
   3   6   2      156.56      151.62     25.27 o 
   4   6   2      215.45      195.66     46.80 o 
   5   6   2     5036.05     5196.53    126.44 o 
   6   6   2     3812.57     3803.96    132.17 o 
  -7   7   2      159.92      125.81     44.67 o 
  -6   7   2      158.03      155.78     31.11 o 
  -5   7   2      296.76      328.69     32.89 o 
  -4   7   2     1614.33     1681.67     61.25 o 
  -3   7   2     1757.95     1611.22     59.06 o 
  -2   7   2     2786.94     2688.09    118.45 o 
  -1   7   2     2573.44     2496.97    118.08 o 
   0   7   2        1.17        0.15     14.88 o 
   1   7   2     2570.52     2622.30     69.20 o 
   2   7   2     2785.67     2809.98     73.73 o 
   3   7   2     1758.81     1682.93     59.83 o 
   4   7   2     1614.10     1511.53     66.92 o 
   5   7   2      296.06      275.14     34.24 o 
   6   7   2      158.02      190.51     37.64 o 
   7   7   2      159.83       52.87     48.94 o 
  -8   8   2       25.20        0.00     38.31 o 
  -7   8   2      937.29      822.73     53.29 o 
  -6   8   2      594.04      621.78     43.65 o 
  -5   8   2      195.91      248.16     33.86 o 
  -4   8   2      135.49      134.19     29.54 o 
  -3   8   2      812.61      820.72     46.07 o 
  -2   8   2     1376.26     1346.48     88.80 o 
  -1   8   2      911.85      983.62     47.68 o 
   0   8   2     1780.88     1898.66     75.74 o 
   1   8   2      910.38      908.23     46.43 o 
   2   8   2     1374.97     1405.98     90.72 o 
   3   8   2      811.74      784.04     97.37 o 
   4   8   2      135.67      159.75     27.46 o 
   5   8   2      195.14      233.51     30.56 o 
   6   8   2      593.64      594.87     71.90 o 
   7   8   2      937.86      836.37     55.27 o 
   8   8   2       25.61        4.68     40.32 o 
  -9   9   2      466.26      373.51     72.03 o 
  -8   9   2      297.09      266.37     39.80 o 
  -7   9   2      118.44      147.85     30.95 o 
  -6   9   2       66.29       39.39     29.02 o 
  -5   9   2      410.34      396.65     40.50 o 
  -4   9   2      728.57      795.17     48.07 o 
  -3   9   2     2787.03     2761.13     82.53 o 
  -2   9   2      793.18      821.53     48.63 o 
  -1   9   2       95.28      105.12     26.12 o 
   0   9   2        4.65       27.57     24.66 o 
   1   9   2       94.84       94.36     23.62 o 
   2   9   2      792.96      771.40     49.27 o 
   3   9   2     2785.91     2761.98     83.57 o 
   4   9   2      726.32      808.51     46.74 o 
   5   9   2      410.35      400.29     72.23 o 
   6   9   2       66.65       57.82     25.26 o 
   7   9   2      118.58      200.42     36.25 o 
   8   9   2      297.42      375.89     58.43 o 
   9   9   2      466.87      466.45     73.20 o 
 -10  10   2      946.16      868.82    106.16 o 
  -9  10   2     1107.80     1018.35     89.76 o 
  -8  10   2      235.20      262.29     43.77 o 
  -7  10   2      555.01      551.03     49.08 o 
  -6  10   2     2268.10     2205.31     84.42 o 
  -5  10   2      510.31      676.24     47.74 o 
  -4  10   2      299.84      347.67     35.91 o 
  -3  10   2     1415.01     1355.08     61.59 o 
  -2  10   2      214.49      196.63     36.48 o 
  -1  10   2      155.75      218.89     76.42 o 
   0  10   2     2446.26     2567.15     68.07 o 
   1  10   2      156.05      221.07     31.52 o 
   2  10   2      214.60      174.28     30.06 o 
   3  10   2     1416.13     1448.44     66.32 o 
   4  10   2      299.86      326.52     40.24 o 
   5  10   2      510.25      548.84     55.96 o 
   6  10   2     2268.00     2163.51     86.01 o 
   7  10   2      554.64      530.87     50.21 o 
   8  10   2      235.80      197.91     45.80 o 
   9  10   2     1108.60     1154.71    139.28 o 
  10  10   2      948.39     1074.44     98.04 o 
 -10  11   2      169.16      124.73     72.19 o 
  -9  11   2       29.28       49.61     55.46 o 
  -8  11   2      131.51      146.73     59.56 o 
  -7  11   2      115.16       94.78     59.23 o 
  -6  11   2      419.78      387.90     67.84 o 
  -5  11   2      752.83      906.13     84.24 o 
  -4  11   2      159.47      181.44     57.80 o 
  -3  11   2      218.80      247.45     55.46 o 
  -2  11   2      437.91      441.94     61.15 o 
  -1  11   2      491.73      454.32     64.08 o 
   0  11   2      217.41      203.21     86.79 o 
   1  11   2      491.10      425.55     45.96 o 
   2  11   2      438.76      407.36     43.78 o 
   3  11   2      218.97      122.52     41.62 o 
   4  11   2      159.89      256.36     41.70 o 
   5  11   2      753.30      726.83     61.01 o 
   6  11   2      419.99      368.07     63.91 o 
   7  11   2      114.83       78.08     44.11 o 
   8  11   2      131.58      109.27     41.40 o 
   9  11   2       29.36       31.04     42.73 o 
  10  11   2      169.01      161.10     48.35 o 
  11  11   2      599.75      579.30     86.92 o 
 -10  12   2      117.56      203.11     58.98 o 
  -9  12   2      110.38      232.47     62.66 o 
  -8  12   2      289.25      303.24     70.94 o 
  -7  12   2       57.64       12.05     53.87 o 
  -6  12   2      532.10      513.88     71.86 o 
  -5  12   2     1094.58     1166.79     93.27 o 
  -4  12   2      290.67      220.43     62.91 o 
  -3  12   2       59.35       89.01     47.68 o 
  -2  12   2      186.17      246.36     57.64 o 
  -1  12   2      159.07      121.72     52.70 o 
   0  12   2     1294.69     1194.05     93.78 o 
   1  12   2      159.03      172.53     36.42 o 
   2  12   2      186.43      242.99     39.61 o 
   3  12   2       59.38      101.93     35.54 o 
   4  12   2      290.06      270.22     45.00 o 
   5  12   2     1094.63     1195.28     74.70 o 
   6  12   2      533.60      556.28     55.78 o 
   7  12   2       57.64      -24.97     42.10 o 
   8  12   2      289.03      278.72     44.08 o 
   9  12   2      110.38       71.30    113.14 o 
  10  12   2      117.69       98.63     47.24 o 
  11  12   2        4.82       -5.83     40.34 o 
  12  12   2       84.04       78.38     65.58 o 
 -10  13   2       20.30       59.81     55.88 o 
  -9  13   2       12.90       21.33     59.14 o 
  -8  13   2       77.26      190.31     39.65 o 
  -7  13   2      433.38      345.07     77.88 o 
  -6  13   2      207.38      137.78     71.36 o 
  -5  13   2       55.45       24.18     50.61 o 
  -4  13   2      566.85      434.66     85.49 o 
  -3  13   2      240.89      229.46     59.06 o 
  -2  13   2       94.31      101.47     47.85 o 
  -1  13   2       69.51      117.11     42.08 o 
   0  13   2        0.32      -55.63     55.63 o 
   1  13   2       69.26       21.13     40.56 o 
   2  13   2       94.66       55.87     38.05 o 
   3  13   2      240.43      200.18     38.35 o 
   4  13   2      567.26      625.60     60.78 o 
   5  13   2       55.52        5.15     41.41 o 
   6  13   2      207.40      206.52     50.24 o 
   7  13   2      433.78      485.74     61.16 o 
   8  13   2       77.27      129.33     34.56 o 
   9  13   2       12.96      100.92     42.79 o 
  10  13   2       20.39       41.05     46.58 o 
  11  13   2       16.22       27.18     44.37 o 
  12  13   2       25.82       62.35     49.27 o 
  13  13   2       66.25       43.83     67.34 o 
 -10  14   2      124.42        7.95     73.53 o 
  -9  14   2        9.58      -15.22     60.98 o 
  -8  14   2       64.37      -14.64     61.15 o 
  -7  14   2      187.88      168.56     66.67 o 
  -6  14   2      134.00       67.76     67.76 o 
  -5  14   2       99.54      183.95     44.59 o 
  -4  14   2      410.81      358.29     61.40 o 
  -3  14   2      498.24      463.52     81.65 o 
  -2  14   2      111.11      129.50     68.34 o 
  -1  14   2       32.95       42.75     50.02 o 
   0  14   2        0.35       33.60     37.17 o 
   1  14   2       32.97        9.21     37.78 o 
   2  14   2      110.97      108.09     42.65 o 
   3  14   2      499.60      589.20    100.17 o 
   4  14   2      410.79      377.70     54.42 o 
   5  14   2       99.46       59.10     78.93 o 
   6  14   2      134.06      158.93     61.11 o 
   7  14   2      187.98      204.09     52.17 o 
   8  14   2       64.18       40.31     42.82 o 
   9  14   2        9.66       27.44     41.70 o 
  10  14   2      124.33       87.88     49.57 o 
  11  14   2        7.11       73.93     54.46 o 
  12  14   2       34.48      -52.25     52.25 o 
  13  14   2       45.42       55.55     69.39 o 
 -10  15   2       64.61       25.51     67.51 o 
  -9  15   2        9.77       -8.20     74.37 o 
  -8  15   2       21.32      109.84     70.18 o 
  -7  15   2       23.07       15.14     67.68 o 
  -6  15   2      115.48      168.48     64.25 o 
  -5  15   2        8.03      -42.75     62.91 o 
  -4  15   2      169.11       83.40     68.09 o 
  -3  15   2       13.24       40.91     50.11 o 
  -2  15   2       11.97       26.85     51.20 o 
  -1  15   2       53.61       93.36     59.64 o 
   0  15   2       23.94       63.95     43.21 o 
   1  15   2       53.49       70.31     41.18 o 
   2  15   2       12.00       27.69     47.10 o 
   3  15   2       13.33      -10.12     40.95 o 
   4  15   2      169.48      213.72     44.39 o 
   5  15   2        7.95       -7.11     39.93 o 
   6  15   2      115.39      117.37     50.28 o 
   7  15   2       23.19       55.22     83.36 o 
   8  15   2       21.22       -7.36     86.41 o 
   9  15   2        9.78       28.85     48.87 o 
  10  15   2       64.51       84.93     49.20 o 
  11  15   2       49.80       83.98     54.96 o 
  12  15   2        7.83       43.23     46.50 o 
 -10  16   2       99.09      190.56     78.55 o 
  -9  16   2       49.30       52.37     74.03 o 
  -8  16   2       18.08       33.71     64.08 o 
  -7  16   2        4.18       -8.11     68.60 o 
  -6  16   2       34.88      134.35     54.21 o 
  -5  16   2      186.14      115.52     85.41 o 
  -4  16   2       12.38       37.64     57.89 o 
  -3  16   2      256.77       96.28     81.48 o 
  -2  16   2      114.77      -76.63     76.63 o 
  -1  16   2      145.27       94.28     66.84 o 
   0  16   2       81.80       -0.19     44.30 o 
   1  16   2      145.04      130.71     54.75 o 
   2  16   2      114.83      107.26     73.15 o 
   3  16   2      256.77      178.54     57.76 o 
   4  16   2       12.37      -48.40     48.40 o 
   5  16   2      186.49      157.95     58.82 o 
   6  16   2       34.95       15.99     42.95 o 
   7  16   2        4.19       28.85     42.05 o 
   8  16   2       17.97      -14.41     48.11 o 
   9  16   2       49.31       -9.52     58.28 o 
  10  16   2       98.96      150.07     55.08 o 
  -9  17   2       20.96      139.95     74.03 o 
  -8  17   2       33.93       63.16     73.87 o 
  -7  17   2       33.70      -34.97     72.11 o 
  -6  17   2       20.06       17.07     63.66 o 
  -5  17   2       49.06       49.86     64.41 o 
  -4  17   2        7.89      162.96     60.98 o 
  -3  17   2       13.42      -24.09     74.79 o 
  -2  17   2       87.26      118.87     68.60 o 
  -1  17   2       10.65      -47.18     66.76 o 
   0  17   2        2.60       -7.09     43.21 o 
   1  17   2       10.54       26.17     42.08 o 
   2  17   2       87.26       67.53     67.38 o 
   3  17   2       13.40       51.69     45.11 o 
   4  17   2        7.92       -4.61     45.38 o 
   5  17   2       49.30       72.04     45.19 o 
   6  17   2       20.09      -27.53     85.20 o 
   7  17   2       33.66        3.85     47.11 o 
   8  17   2       33.94       37.37     48.01 o 
  -6  18   2       59.10       18.32     64.75 o 
  -5  18   2        0.06        8.95     73.28 o 
  -4  18   2       15.95      -17.57     70.27 o 
  -3  18   2        1.90        8.70     67.68 o 
  -2  18   2       15.27       51.36     69.60 o 
  -1  18   2       91.68       93.61     74.70 o 
   0  18   2       48.16       70.07     42.50 o 
   1  18   2       91.88      169.18     44.98 o 
   2  18   2       15.21       -8.45     49.98 o 
   3  18   2        1.92      -20.68     60.65 o 
   4  18   2       15.89      107.10     44.10 o 
   5  18   2        0.06       53.74     48.11 o 
   6  18   2       59.10      120.79     96.20 o 
  -2  19   2       37.30      101.64     54.71 o 
  -1  19   2        9.35      -18.40     80.14 o 
   0  19   2        6.27       63.89     49.30 o 
   1  19   2        9.39      -55.64     55.64 o 
   2  19   2       37.36      139.29     51.80 o 
   0   1   3    13634.23    13519.60    131.08 o 
  -1   2   3     1009.24      836.09     31.76 o 
   0   2   3     3907.14     3873.94     99.19 o 
   1   2   3     1008.20      939.82     53.37 o 
  -2   3   3     4218.79     3998.22     69.17 o 
  -1   3   3      303.35      259.67     21.57 o 
   0   3   3        7.75      -23.34     23.34 o 
   1   3   3      301.80      280.12     22.42 o 
   2   3   3     4219.00     4329.26     94.15 o 
  -3   4   3     1728.96     1632.43     65.50 o 
  -2   4   3     2917.74     2739.86    137.48 o 
  -1   4   3      459.57      408.26     27.50 o 
   0   4   3      173.18      181.96     18.56 o 
   1   4   3      460.00      451.75     36.97 o 
   2   4   3     2917.74     2874.72     62.80 o 
   3   4   3     1729.79     1552.29     50.39 o 
  -4   5   3     1202.21     1192.43     77.96 o 
  -3   5   3      458.81      422.67     34.84 o 
  -2   5   3     3247.01     3113.79    123.05 o 
  -1   5   3     1593.63     1657.59     51.28 o 
   0   5   3     3249.13     3009.58     55.18 o 
   1   5   3     1591.88     1690.29     51.01 o 
   2   5   3     3246.21     3197.90     80.31 o 
   3   5   3      458.23      366.77     28.87 o 
   4   5   3     1202.46     1294.44     51.78 o 
  -5   6   3     1711.61     1730.28     64.96 o 
  -4   6   3     1089.95     1172.88     80.01 o 
  -3   6   3      504.17      548.69     41.28 o 
  -2   6   3      187.78      129.95     31.70 o 
  -1   6   3     1142.09     1066.74     45.96 o 
   0   6   3        5.77       10.04     14.97 o 
   1   6   3     1140.79     1114.17     63.37 o 
   2   6   3      187.73      206.20     60.82 o 
   3   6   3      504.07      536.48     73.87 o 
   4   6   3     1090.15     1261.08    139.49 o 
   5   6   3     1709.52     1795.52     70.02 o 
  -6   7   3      445.85      537.46     52.62 o 
  -5   7   3     2595.86     2744.76     80.32 o 
  -4   7   3      716.32      766.36     58.35 o 
  -3   7   3      436.36      489.44     36.44 o 
  -2   7   3     1871.36     1913.50     62.04 o 
  -1   7   3      183.72      194.20     26.23 o 
   0   7   3      723.19      772.86     34.50 o 
   1   7   3      183.35      204.05     27.18 o 
   2   7   3     1871.12     1892.63     62.93 o 
   3   7   3      435.44      469.66     35.04 o 
   4   7   3      715.73      728.23     72.19 o 
   5   7   3     2594.94     2702.94    116.49 o 
   6   7   3      446.35      472.40     42.75 o 
  -7   8   3        2.14        1.98     24.74 o 
  -6   8   3      494.40      429.19     43.57 o 
  -5   8   3      306.33      294.29     35.34 o 
  -4   8   3      373.68      388.20     36.05 o 
  -3   8   3      455.07      510.08     37.74 o 
  -2   8   3     1128.89     1153.98     82.52 o 
  -1   8   3      914.04      999.58     59.52 o 
   0   8   3      756.77      713.82     37.42 o 
   1   8   3      913.79      960.47     49.35 o 
   2   8   3     1130.60     1080.87     51.98 o 
   3   8   3      455.33      420.50     34.83 o 
   4   8   3      374.04      348.85     33.14 o 
   5   8   3      305.98      313.31     60.10 o 
   6   8   3      494.55      482.89     43.21 o 
   7   8   3        2.17      -21.04     29.06 o 
  -8   9   3      226.73      236.23     41.58 o 
  -7   9   3      626.87      607.99     51.21 o 
  -6   9   3       60.32       68.40     27.29 o 
  -5   9   3     2224.08     2359.26     80.64 o 
  -4   9   3      335.26      340.38     36.92 o 
  -3   9   3      367.77      359.61     46.09 o 
  -2   9   3     1146.08     1143.30     56.45 o 
  -1   9   3     1442.13     1449.03     75.29 o 
   0   9   3        0.08       -2.68     20.66 o 
   1   9   3     1440.28     1377.30     61.22 o 
   2   9   3     1146.36     1173.36     58.18 o 
   3   9   3      366.96      369.82     38.56 o 
   4   9   3      335.16      320.96     48.06 o 
   5   9   3     2223.48     2227.43     78.97 o 
   6   9   3       60.32       11.38     37.02 o 
   7   9   3      626.36      665.81     50.80 o 
   8   9   3      226.25      178.46     59.90 o 
  -9  10   3      211.18      209.64     41.32 o 
  -8  10   3      768.86      749.16     83.57 o 
  -7  10   3      131.74      118.78     36.21 o 
  -6  10   3       75.35       63.55     37.56 o 
  -5  10   3       19.81       -4.05     31.20 o 
  -4  10   3        4.43      -32.12     32.12 o 
  -3  10   3      114.09      100.14     30.12 o 
  -2  10   3      436.43      444.47     60.77 o 
  -1  10   3      494.21      547.04     64.16 o 
   0  10   3       41.25       49.46     24.35 o 
   1  10   3      493.45      491.92     40.82 o 
   2  10   3      436.28      472.24     44.53 o 
   3  10   3      113.74      102.35     29.15 o 
   4  10   3        4.28       21.41     25.46 o 
   5  10   3       19.87      -31.87     31.87 o 
   6  10   3       74.68      118.31     67.80 o 
   7  10   3      131.66      166.65     41.17 o 
   8  10   3      768.95      772.05     83.86 o 
   9  10   3      211.13      219.46     46.64 o 
 -10  11   3       49.39       -6.69     60.90 o 
  -9  11   3       67.29       18.99     62.91 o 
  -8  11   3      826.36      886.81     90.09 o 
  -7  11   3       48.82       68.34     52.20 o 
  -6  11   3      686.01      712.56     94.03 o 
  -5  11   3     1270.24     1257.39     96.62 o 
  -4  11   3      459.45      533.62     66.00 o 
  -3  11   3       32.71       24.43     44.59 o 
  -2  11   3      212.10      224.86     50.86 o 
  -1  11   3      200.79      217.16     45.76 o 
   0  11   3      349.69      371.55     77.80 o 
   1  11   3      200.86      155.97     39.97 o 
   2  11   3      211.73      197.69     36.40 o 
   3  11   3       32.39      -17.03     32.63 o 
   4  11   3      458.96      498.34     48.33 o 
   5  11   3     1270.45     1208.81     67.66 o 
   6  11   3      685.52      673.14     58.97 o 
   7  11   3       48.68       91.11     36.43 o 
   8  11   3      826.37      779.29     81.14 o 
   9  11   3       67.10       66.49     39.16 o 
  10  11   3       49.20      -46.61     53.58 o 
 -10  12   3      105.55      128.16     69.77 o 
  -9  12   3      192.71      148.74     71.52 o 
  -8  12   3       99.89      148.07     51.86 o 
  -7  12   3       74.20       86.08     48.44 o 
  -6  12   3      172.56      188.64     68.26 o 
  -5  12   3      657.65      556.63     84.99 o 
  -4  12   3     1608.83     1600.79    116.28 o 
  -3  12   3      154.24       91.18     52.28 o 
  -2  12   3      350.04      352.35     68.34 o 
  -1  12   3       19.63       20.83     47.10 o 
   0  12   3      942.39      964.23     66.21 o 
   1  12   3       19.73       27.93     32.18 o 
   2  12   3      349.28      346.48     46.45 o 
   3  12   3      153.95      195.55     44.51 o 
   4  12   3     1608.38     1626.76     79.57 o 
   5  12   3      657.16      672.18     79.51 o 
   6  12   3      172.26      268.68     44.67 o 
   7  12   3       73.91       60.65     40.28 o 
   8  12   3       99.55       51.81     40.73 o 
   9  12   3      192.97      133.42     49.14 o 
  10  12   3      105.69      165.22     43.93 o 
  11  12   3       86.29      -13.33     46.23 o 
 -10  13   3      102.74       60.73     75.12 o 
  -9  13   3       76.70      -67.09     67.09 o 
  -8  13   3       86.02       82.98     61.07 o 
  -7  13   3      638.70      656.26     96.79 o 
  -6  13   3      164.17       82.98     64.75 o 
  -5  13   3      415.89      487.36     72.69 o 
  -4  13   3      243.03      143.88     68.85 o 
  -3  13   3      135.72      158.19     54.63 o 
  -2  13   3      184.62      126.73     60.98 o 
  -1  13   3      905.50     1106.06     96.12 o 
   0  13   3       61.00      122.36     42.21 o 
   1  13   3      906.87      915.67     73.78 o 
   2  13   3      184.30      309.24     60.44 o 
   3  13   3      135.60      145.66     43.96 o 
   4  13   3      243.00      295.15     43.04 o 
   5  13   3      416.03      411.21     56.17 o 
   6  13   3      164.48      144.13     47.93 o 
   7  13   3      638.87      491.01     62.70 o 
   8  13   3       86.28       96.79     41.39 o 
   9  13   3       76.82       78.58     48.12 o 
  10  13   3      102.62       72.83     45.54 o 
  11  13   3       22.81       20.75     43.25 o 
  12  13   3        7.20       82.44     44.76 o 
 -10  14   3      109.15      266.85     70.02 o 
  -9  14   3      111.96       61.90     69.18 o 
  -8  14   3       45.04      -22.25     61.65 o 
  -7  14   3      242.96      128.49     80.14 o 
  -6  14   3       29.41       27.61     55.13 o 
  -5  14   3       12.09      -40.15     59.06 o 
  -4  14   3       39.35       91.27     58.31 o 
  -3  14   3      144.10        6.36     58.89 o 
  -2  14   3      417.50      402.29     74.87 o 
  -1  14   3      333.51      355.11     69.10 o 
   0  14   3     2844.63     2705.71    115.03 o 
   1  14   3      333.32      315.52     52.56 o 
   2  14   3      417.07      352.21     54.82 o 
   3  14   3      144.60      201.88     42.50 o 
   4  14   3       39.30      -12.56     45.67 o 
   5  14   3       12.26        0.72     60.27 o 
   6  14   3       29.38       -6.94     40.25 o 
   7  14   3      242.61      277.59     54.93 o 
   8  14   3       44.85       90.21     48.35 o 
   9  14   3      112.01      190.06     57.08 o 
  10  14   3      109.35      135.51     60.77 o 
  11  14   3        1.44        8.53     44.54 o 
  12  14   3        0.26      -93.53    120.38 o 
 -10  15   3       53.59      120.71     67.84 o 
  -9  15   3       45.15       41.32     69.68 o 
  -8  15   3       52.51       71.61     66.09 o 
  -7  15   3       19.34      -30.70     73.70 o 
  -6  15   3       78.34       59.56     63.99 o 
  -5  15   3      107.03      209.89     63.49 o 
  -4  15   3      189.70      134.26     71.69 o 
  -3  15   3      267.71      291.36     74.03 o 
  -2  15   3       15.37       34.21     62.32 o 
  -1  15   3      116.48      203.53     62.15 o 
   0  15   3      233.55      213.38    115.02 o 
   1  15   3      116.49       56.76     50.90 o 
   2  15   3       15.22      -16.00     46.61 o 
   3  15   3      267.47      202.09     59.10 o 
   4  15   3      190.03      189.75     44.61 o 
   5  15   3      107.10       70.98     42.00 o 
   6  15   3       78.23       91.58     74.53 o 
   7  15   3       19.33        8.02    107.75 o 
   8  15   3       52.52      -53.89     53.89 o 
   9  15   3       45.25       67.59     74.58 o 
  10  15   3       53.61      134.43     46.18 o 
  11  15   3        7.78      -36.10     48.80 o 
 -10  16   3       22.60      -66.25     66.25 o 
  -9  16   3       10.79      -73.45     73.45 o 
  -8  16   3        7.88       17.07     70.35 o 
  -7  16   3       73.68       41.24     80.47 o 
  -6  16   3      108.13       64.16     76.88 o 
  -5  16   3       93.31       86.00     71.19 o 
  -4  16   3      107.99       15.31     80.22 o 
  -3  16   3       27.54       97.79     58.72 o 
  -2  16   3      224.13      141.04     75.37 o 
  -1  16   3       17.32       73.70     61.65 o 
   0  16   3       53.27       69.71     48.49 o 
   1  16   3       17.29       65.27     73.74 o 
   2  16   3      224.22      271.15     49.77 o 
   3  16   3       27.54      -17.95     41.34 o 
   4  16   3      107.75      114.31     88.04 o 
   5  16   3       93.12       96.20     58.68 o 
   6  16   3      107.84      202.05     52.16 o 
   7  16   3       73.60        2.60     53.36 o 
   8  16   3        7.89       26.01     45.45 o 
   9  16   3       10.73      -21.48     43.94 o 
  10  16   3       22.58       65.96     46.83 o 
  -8  17   3      179.87      200.93     69.60 o 
  -7  17   3       64.35       70.85     79.22 o 
  -6  17   3      111.84       86.25     80.89 o 
  -5  17   3       71.62      126.40     78.55 o 
  -4  17   3      215.75      148.65     94.86 o 
  -3  17   3      121.31      195.16     66.09 o 
  -2  17   3       29.15       64.33     60.15 o 
  -1  17   3      137.10      159.69     71.44 o 
   0  17   3      127.49      -57.29     57.29 o 
   1  17   3      137.17      184.10     50.26 o 
   2  17   3       29.29       36.00     52.24 o 
   3  17   3      121.08       49.81     52.39 o 
   4  17   3      215.58      168.92     56.19 o 
   5  17   3       71.79      135.92     53.63 o 
   6  17   3      111.86      112.25     54.30 o 
   7  17   3       64.48      -10.38     56.35 o 
   8  17   3      179.95      196.62     59.41 o 
  -6  18   3       22.61      -37.06     72.95 o 
  -5  18   3       45.93      -54.37     80.06 o 
  -4  18   3       89.35      222.52     66.00 o 
  -3  18   3       18.25      149.15     60.15 o 
  -2  18   3       51.78      130.25     68.93 o 
  -1  18   3       60.27      -74.20     74.20 o 
   0  18   3        3.03      -31.52     48.03 o 
   1  18   3       60.25       73.73     49.80 o 
   2  18   3       51.80       84.77     43.46 o 
   3  18   3       18.27       31.43     45.63 o 
   4  18   3       89.08      120.15     52.88 o 
   5  18   3       45.88      113.18     58.98 o 
   6  18   3       22.53       11.04     47.16 o 
  -1  19   3       45.33       83.74     73.87 o 
   0  19   3       31.80       39.62     60.36 o 
   1  19   3       45.40       84.40     49.66 o 
   0   0   4     3107.70     3173.72     83.15 o 
  -1   1   4     3223.25     2767.33     83.65 o 
   0   1   4      244.21      201.75     19.00 o 
   1   1   4     3223.00     3107.63     86.08 o 
  -2   2   4     1988.70     1719.74     71.77 o 
  -1   2   4     6125.05     5652.54    159.53 o 
   0   2   4     2355.54     2324.56     45.67 o 
   1   2   4     6120.83     5977.27     77.31 o 
   2   2   4     1983.27     1890.31     76.29 o 
  -3   3   4      868.69      814.86     55.46 o 
  -2   3   4    10099.22    10039.86    294.75 o 
  -1   3   4      207.06      191.02     19.78 o 
   0   3   4     4336.01     4355.26    141.71 o 
   1   3   4      207.17      191.40     21.41 o 
   2   3   4    10107.66    10609.15    186.84 o 
   3   3   4      869.11      909.06     56.63 o 
  -4   4   4     3987.75     4157.89    120.38 o 
  -3   4   4      701.31      673.66     37.64 o 
  -2   4   4     4039.11     3898.61     78.82 o 
  -1   4   4      315.25      294.20     30.24 o 
   0   4   4     1519.03     1473.63     40.28 o 
   1   4   4      314.03      279.76     25.76 o 
   2   4   4     4038.02     4088.34     80.18 o 
   3   4   4      702.46      777.71     93.86 o 
   4   4   4     3986.78     4108.29    119.87 o 
  -5   5   4      136.40      104.40     35.13 o 
  -4   5   4      683.87      739.93     40.49 o 
  -3   5   4     2394.61     2402.62    174.75 o 
  -2   5   4     1273.99     1244.98     46.93 o 
  -1   5   4     5094.54     5115.58     91.27 o 
   0   5   4     1928.42     2203.52     96.31 o 
   1   5   4     5092.34     5232.86     93.13 o 
   2   5   4     1274.44     1170.90     47.89 o 
   3   5   4     2391.86     2384.13    111.47 o 
   4   5   4      684.10      717.73     40.12 o 
   5   5   4      135.49      143.97     31.37 o 
  -6   6   4     4646.49     4848.28    149.74 o 
  -5   6   4      478.21      443.95     40.33 o 
  -4   6   4      324.26      325.29     33.08 o 
  -3   6   4      741.38      686.30     42.56 o 
  -2   6   4      180.42      140.03     25.85 o 
  -1   6   4     2993.52     3076.94     76.77 o 
   0   6   4     1626.45     1708.61     47.10 o 
   1   6   4     2992.82     3282.29     78.46 o 
   2   6   4      180.79      145.11     29.99 o 
   3   6   4      740.66      876.72     44.38 o 
   4   6   4      323.41      274.28     32.52 o 
   5   6   4      478.83      470.90     38.61 o 
   6   6   4     4645.97     4503.55    144.39 o 
  -7   7   4     1424.06     1435.40     97.04 o 
  -6   7   4      236.96      232.63     34.70 o 
  -5   7   4      535.95      473.31     39.70 o 
  -4   7   4      418.78      394.34     34.49 o 
  -3   7   4     1827.72     1962.54    173.96 o 
  -2   7   4      628.79      544.15     43.63 o 
  -1   7   4      619.86      619.08     42.16 o 
   0   7   4     2831.18     2922.60     65.36 o 
   1   7   4      621.29      650.12     43.67 o 
   2   7   4      628.67      591.15     42.55 o 
   3   7   4     1829.93     2002.66     66.07 o 
   4   7   4      418.92      346.40     35.31 o 
   5   7   4      534.24      489.51     39.22 o 
   6   7   4      236.19      263.09     33.18 o 
   7   7   4     1423.52     1386.63     91.18 o 
  -8   8   4      354.36      331.60     59.06 o 
  -7   8   4      116.61      149.56     29.67 o 
  -6   8   4       61.13       74.06     29.49 o 
  -5   8   4       43.29      120.59     62.87 o 
  -4   8   4     1306.82     1370.11     60.88 o 
  -3   8   4      742.05      763.66     70.52 o 
  -2   8   4      678.85      626.15     55.88 o 
  -1   8   4      191.85      151.03     32.71 o 
   0   8   4      298.32      290.76     26.85 o 
   1   8   4      191.73      262.54     47.18 o 
   2   8   4      679.17      774.47     78.51 o 
   3   8   4      742.06      717.04     69.39 o 
   4   8   4     1307.37     1419.53     61.58 o 
   5   8   4       43.33       54.64     52.49 o 
   6   8   4       61.17       72.85     28.90 o 
   7   8   4      116.69       89.68     35.34 o 
   8   8   4      354.42      206.54     63.91 o 
  -9   9   4     1744.33     1787.25    115.44 o 
  -8   9   4      348.80      287.29     45.31 o 
  -7   9   4      319.45      336.81     55.75 o 
  -6   9   4       82.89       22.23     43.17 o 
  -5   9   4     1322.37     1422.84    125.10 o 
  -4   9   4       33.44       -4.35     25.93 o 
  -3   9   4      181.85      156.53     33.77 o 
  -2   9   4     1043.74     1022.02     54.52 o 
  -1   9   4      371.90      398.68     36.93 o 
   0   9   4      146.46       94.85     25.78 o 
   1   9   4      370.98      401.13     39.86 o 
   2   9   4     1042.65     1137.71     99.34 o 
   3   9   4      182.51      278.22     35.76 o 
   4   9   4       33.40       56.16     35.05 o 
   5   9   4     1322.88     1467.85     67.19 o 
   6   9   4       83.13       57.82     31.10 o 
   7   9   4      319.96      374.17     81.19 o 
   8   9   4      348.87      326.39     49.01 o 
   9   9   4     1742.74     1952.46    124.56 o 
 -10  10   4      631.37      786.67     91.18 o 
  -9  10   4      166.92      126.26     45.59 o 
  -8  10   4      775.46      700.18     58.65 o 
  -7  10   4      328.04      356.65     49.30 o 
  -6  10   4      667.95      693.71    148.02 o 
  -5  10   4      649.03      587.81     50.66 o 
  -4  10   4      359.89      408.55     42.13 o 
  -3  10   4      585.66      612.49     47.72 o 
  -2  10   4      511.44      572.02     46.05 o 
  -1  10   4      452.26      420.60     64.83 o 
   0  10   4        2.37       14.05     24.36 o 
   1  10   4      452.16      450.67     64.41 o 
   2  10   4      511.18      539.43     50.15 o 
   3  10   4      585.30      631.89     57.64 o 
   4  10   4      360.20      366.36     40.76 o 
   5  10   4      648.79      699.03     59.48 o 
   6  10   4      666.56      621.70     54.64 o 
   7  10   4      328.33      272.55     51.82 o 
   8  10   4      775.28      763.73     61.98 o 
   9  10   4      166.47      213.41     42.23 o 
  10  10   4      632.38      640.03     83.07 o 
 -10  11   4      142.39       95.87     67.76 o 
  -9  11   4      260.73      278.98     71.36 o 
  -8  11   4      195.42       86.25     64.58 o 
  -7  11   4      628.45      516.47     82.15 o 
  -6  11   4      101.87      179.60     46.26 o 
  -5  11   4      777.91      728.20     89.09 o 
  -4  11   4      262.25      286.68     60.15 o 
  -3  11   4      153.25      111.59     49.19 o 
  -2  11   4      195.73      124.14     50.44 o 
  -1  11   4      161.79      112.85     46.26 o 
   0  11   4        0.13       11.55     29.36 o 
   1  11   4      161.67       99.42     49.02 o 
   2  11   4      195.94      237.46     99.59 o 
   3  11   4      153.25       66.32     86.33 o 
   4  11   4      262.12      199.41     40.80 o 
   5  11   4      777.11      827.52     59.96 o 
   6  11   4      101.81      151.78     32.60 o 
   7  11   4      628.70      662.50     60.50 o 
   8  11   4      195.34      166.61     44.71 o 
   9  11   4      261.33      315.58     52.88 o 
  10  11   4      142.31       48.37     46.25 o 
  11  11   4       17.99      -14.56     58.06 o 
 -10  12   4       54.27       29.11     77.04 o 
  -9  12   4      379.24      145.39     80.47 o 
  -8  12   4      491.37      396.18     79.22 o 
  -7  12   4       89.99       50.53     60.56 o 
  -6  12   4     1428.51     1370.82    115.69 o 
  -5  12   4      243.02      257.48     66.17 o 
  -4  12   4      947.60      998.73    100.55 o 
  -3  12   4      365.65      348.83     68.51 o 
  -2  12   4       26.24       43.50     46.76 o 
  -1  12   4       93.66       59.14     49.02 o 
   0  12   4       38.44       40.63     31.63 o 
   1  12   4       93.59      129.83     32.36 o 
   2  12   4       26.31       25.70     33.50 o 
   3  12   4      365.30      416.78     49.41 o 
   4  12   4      949.28      960.31     65.74 o 
   5  12   4      242.97      178.59     96.66 o 
   6  12   4     1429.35     1530.48     83.12 o 
   7  12   4       89.95       53.94     40.06 o 
   8  12   4      491.27      472.90     59.39 o 
   9  12   4      378.66      434.68     54.65 o 
  10  12   4       54.54      150.18     45.21 o 
  11  12   4       45.67       44.60     43.76 o 
  12  12   4       29.48        0.00     68.85 o 
 -10  13   4        6.89      116.19     64.33 o 
  -9  13   4        3.01       22.17     61.40 o 
  -8  13   4      237.75      283.08     78.80 o 
  -7  13   4       35.64      -40.74     68.60 o 
  -6  13   4      399.71      360.13     73.78 o 
  -5  13   4      109.16      114.10     55.96 o 
  -4  13   4       53.22       18.49     55.46 o 
  -3  13   4      560.81      410.07     72.86 o 
  -2  13   4      279.70      249.12     65.00 o 
  -1  13   4       60.30       82.23     59.90 o 
   0  13   4       87.04       74.70     58.64 o 
   1  13   4       60.16       12.52     58.81 o 
   2  13   4      279.32      271.26     49.77 o 
   3  13   4      560.61      572.53     63.66 o 
   4  13   4       53.37       68.42     40.33 o 
   5  13   4      108.67       95.51     60.36 o 
   6  13   4      399.60      405.85     54.45 o 
   7  13   4       35.69       85.82     54.50 o 
   8  13   4      237.99      257.65     70.98 o 
   9  13   4        3.00      -32.64     42.66 o 
  10  13   4        6.92      -23.79    100.97 o 
  11  13   4       17.91       95.33     44.84 o 
  12  13   4       46.41      134.37     47.18 o 
  13  13   4       21.08      -72.28     78.80 o 
 -10  14   4       35.53      -66.00     74.70 o 
  -9  14   4       14.51      118.45     49.36 o 
  -8  14   4        3.90       53.12     67.42 o 
  -7  14   4       32.59       58.39     60.23 o 
  -6  14   4      253.83      197.67     68.43 o 
  -5  14   4      119.48      205.62     60.56 o 
  -4  14   4      580.56      648.31     83.74 o 
  -3  14   4       40.90       19.66     56.72 o 
  -2  14   4      440.63      387.23     85.16 o 
  -1  14   4      326.85      249.54     72.69 o 
   0  14   4      161.37       82.05     50.83 o 
   1  14   4      327.43      483.03     77.09 o 
   2  14   4      440.28      329.56     58.54 o 
   3  14   4       40.91      -13.28     68.85 o 
   4  14   4      580.00      447.38     58.91 o 
   5  14   4      119.62      138.36     44.77 o 
   6  14   4      253.40      350.67     57.26 o 
   7  14   4       32.34        3.89     44.68 o 
   8  14   4        3.93      -11.29     48.69 o 
   9  14   4       14.57       57.38     43.73 o 
  10  14   4       35.56       45.93     51.39 o 
  11  14   4       43.50      141.81     73.53 o 
  12  14   4        2.37       28.79     47.71 o 
 -10  15   4       13.15       43.92     70.77 o 
  -9  15   4       15.21      118.03     59.64 o 
  -8  15   4       46.14      -69.35     69.35 o 
  -7  15   4      155.45      101.97     61.23 o 
  -6  15   4       10.77        7.61     62.24 o 
  -5  15   4      206.65      229.38     85.33 o 
  -4  15   4      140.96      -43.42     70.85 o 
  -3  15   4      128.65      142.04     58.56 o 
  -2  15   4      339.11      315.29     83.23 o 
  -1  15   4      544.79      396.18     95.53 o 
   0  15   4       97.84       84.56     48.60 o 
   1  15   4      545.32      623.41     67.46 o 
   2  15   4      339.44      262.79     56.49 o 
   3  15   4      128.93      157.63     92.35 o 
   4  15   4      140.75       97.29     48.82 o 
   5  15   4      206.77      181.52     56.77 o 
   6  15   4       10.78       11.07     38.38 o 
   7  15   4      155.49      239.38     70.81 o 
   8  15   4       46.23      157.38     44.28 o 
   9  15   4       15.25       43.87     49.94 o 
  10  15   4       13.12       52.04     48.39 o 
  11  15   4       13.99       14.49     48.32 o 
  -9  16   4      106.32      188.97     77.96 o 
  -8  16   4       46.90      -26.10     72.19 o 
  -7  16   4       15.52       42.08     70.94 o 
  -6  16   4      158.16       57.22     82.98 o 
  -5  16   4       87.84      111.68     68.60 o 
  -4  16   4       83.01       31.20     78.13 o 
  -3  16   4       26.44       23.00     60.98 o 
  -2  16   4      184.33       15.14     79.55 o 
  -1  16   4       36.87      105.49     62.15 o 
   0  16   4      101.41       60.21     53.41 o 
   1  16   4       36.93       68.70     47.06 o 
   2  16   4      184.33      266.35     55.23 o 
   3  16   4       26.45       -2.95     37.10 o 
   4  16   4       83.05       58.30     48.26 o 
   5  16   4       87.80       90.73     51.95 o 
   6  16   4      158.18      115.08     51.78 o 
   7  16   4       15.46       23.27     75.87 o 
   8  16   4       46.77       45.77     65.29 o 
   9  16   4      106.40       73.82     63.02 o 
  -8  17   4        2.66        0.00     78.80 o 
  -7  17   4       23.94      -45.09     77.04 o 
  -6  17   4        8.43      140.54     66.92 o 
  -5  17   4       44.15       34.30     80.56 o 
  -4  17   4       35.38       67.34     66.34 o 
  -3  17   4       39.77      -49.77     73.20 o 
  -2  17   4       20.51       98.38     56.80 o 
  -1  17   4      261.90      317.63     78.55 o 
   0  17   4        0.05       21.40     48.55 o 
   1  17   4      262.02      263.55     61.23 o 
   2  17   4       20.55      -11.79     48.69 o 
   3  17   4       39.74       -6.07     49.21 o 
   4  17   4       35.46       21.21     52.46 o 
   5  17   4       44.17       69.32     47.75 o 
   6  17   4        8.37       21.85     49.17 o 
   7  17   4       23.89       67.17     46.13 o 
   8  17   4        2.65      -37.98    107.03 o 
  -5  18   4        2.43        0.00     78.22 o 
  -4  18   4       19.26       54.37     62.74 o 
  -3  18   4       18.26       80.39     55.80 o 
  -2  18   4       94.62      167.98     72.36 o 
  -1  18   4       11.00       52.70     64.58 o 
   0  18   4      125.71      246.73     59.18 o 
   1  18   4       10.98        8.53     53.10 o 
   2  18   4       94.41       25.45     55.36 o 
   3  18   4       18.28       11.68     67.05 o 
   4  18   4       19.32       68.30     41.95 o 
   5  18   4        2.45      -69.31     69.31 o 
   0   1   5      189.31      227.18     17.54 o 
  -1   2   5     1041.93      990.29    101.05 o 
   0   2   5     2102.79     2078.61     46.02 o 
   1   2   5     1041.13      969.77     62.28 o 
  -2   3   5     2429.09     2091.58     60.06 o 
  -1   3   5      450.20      438.70     28.88 o 
   0   3   5     1240.06     1160.51     37.84 o 
   1   3   5      450.80      431.54     44.04 o 
   2   3   5     2427.78     2388.23     63.05 o 
  -3   4   5      151.61      138.69     26.43 o 
  -2   4   5      165.86      183.74     22.62 o 
  -1   4   5     1111.30     1023.26     42.97 o 
   0   4   5      652.04      662.16     32.57 o 
   1   4   5     1111.82     1107.22     59.48 o 
   2   4   5      166.30      177.11     25.38 o 
   3   4   5      150.77      136.40     25.06 o 
  -4   5   5      871.01      767.39     74.66 o 
  -3   5   5     2976.41     3333.55    195.58 o 
  -2   5   5     1099.49     1057.65     47.32 o 
  -1   5   5     1295.34     1310.67     51.26 o 
   0   5   5       90.03       45.44     25.42 o 
   1   5   5     1296.47     1395.01     53.32 o 
   2   5   5     1099.37     1057.65     50.05 o 
   3   5   5     2975.25     3255.45     90.55 o 
   4   5   5      871.04      853.12     45.92 o 
  -5   6   5      334.51      335.22     34.25 o 
  -4   6   5      238.32      191.24     31.88 o 
  -3   6   5      229.28      209.90     27.14 o 
  -2   6   5     1353.19     1429.94     74.79 o 
  -1   6   5     1094.15     1072.28     60.06 o 
   0   6   5     3873.30     4072.13     78.27 o 
   1   6   5     1096.54     1040.32     48.94 o 
   2   6   5     1351.77     1269.11     55.59 o 
   3   6   5      229.12      196.90     28.62 o 
   4   6   5      238.28      201.54     30.66 o 
   5   6   5      333.42      403.10     45.84 o 
  -6   7   5       39.99       48.82     28.27 o 
  -5   7   5      732.97      649.12     59.64 o 
  -4   7   5       21.73       10.62     24.66 o 
  -3   7   5      407.18      422.79     35.96 o 
  -2   7   5      547.09      598.56     41.08 o 
  -1   7   5     1237.84     1147.31     54.28 o 
   0   7   5      589.18      647.18     37.13 o 
   1   7   5     1237.74     1220.55     54.41 o 
   2   7   5      547.41      598.49     42.89 o 
   3   7   5      408.45      361.77     37.49 o 
   4   7   5       21.79       35.12     45.01 o 
   5   7   5      734.48      699.09     48.43 o 
   6   7   5       39.97       60.72     29.55 o 
  -7   8   5       35.47       25.36     54.42 o 
  -6   8   5      243.99      223.91     37.38 o 
  -5   8   5     1482.28     1482.95     67.95 o 
  -4   8   5      890.85     1001.16     56.81 o 
  -3   8   5      270.85      364.83     36.32 o 
  -2   8   5     1069.47     1061.34     54.16 o 
  -1   8   5      681.16      607.03     45.31 o 
   0   8   5       25.37       13.55     22.03 o 
   1   8   5      680.30      735.12     46.29 o 
   2   8   5     1069.00     1158.67     59.10 o 
   3   8   5      271.22      333.71     36.18 o 
   4   8   5      890.55      947.54     55.33 o 
   5   8   5     1482.79     1678.14     80.47 o 
   6   8   5      243.35      249.17     35.78 o 
   7   8   5       35.57       94.75     52.12 o 
  -8   9   5      620.09      598.14     55.65 o 
  -7   9   5      224.60      192.16     38.84 o 
  -6   9   5       68.97       47.98     35.46 o 
  -5   9   5      510.68      505.26     43.97 o 
  -4   9   5      138.38      155.58     31.32 o 
  -3   9   5      570.66      671.66     51.57 o 
  -2   9   5       62.22       80.30     25.60 o 
  -1   9   5      456.70      462.56     39.93 o 
   0   9   5       11.76      -29.66     29.66 o 
   1   9   5      456.68      437.20     39.54 o 
   2   9   5       62.02       57.76     26.28 o 
   3   9   5      569.93      682.03     48.59 o 
   4   9   5      138.38      203.36     31.35 o 
   5   9   5      510.45      539.59     47.20 o 
   6   9   5       68.97       70.60     38.89 o 
   7   9   5      224.09      224.14     40.61 o 
   8   9   5      620.90      587.64    106.57 o 
  -9  10   5      147.80      205.86     44.75 o 
  -8  10   5       67.28       53.71     41.35 o 
  -7  10   5     1916.03     1759.90    107.49 o 
  -6  10   5      114.61       65.00     33.86 o 
  -5  10   5      263.34      301.64     64.83 o 
  -4  10   5      526.41      501.06     49.60 o 
  -3  10   5       78.91       12.57     43.75 o 
  -2  10   5      534.67      590.13     47.42 o 
  -1  10   5       88.02       91.55     31.26 o 
   0  10   5        9.10       27.75     26.57 o 
   1  10   5       88.49       38.89     70.56 o 
   2  10   5      534.64      525.05     46.96 o 
   3  10   5       78.82       73.11     33.24 o 
   4  10   5      524.94      474.45     48.52 o 
   5  10   5      263.58      208.63     44.77 o 
   6  10   5      114.89       70.06     34.10 o 
   7  10   5     1915.44     1845.36     83.81 o 
   8  10   5       67.27       61.29     56.84 o 
   9  10   5      147.56      118.57     50.57 o 
 -10  11   5      103.97       63.58     65.83 o 
  -9  11   5      258.28      281.49     69.60 o 
  -8  11   5       80.71        6.36     56.72 o 
  -7  11   5      702.93      675.75     91.35 o 
  -6  11   5      176.66      151.75     64.41 o 
  -5  11   5      350.26      376.44     76.79 o 
  -4  11   5       33.07       16.31     50.78 o 
  -3  11   5      289.69      328.59     64.08 o 
  -2  11   5        2.92      -43.83     43.83 o 
  -1  11   5      379.84      375.10     61.90 o 
   0  11   5      157.76      192.16     37.38 o 
   1  11   5      380.01      360.25     42.36 o 
   2  11   5        2.99      -12.94     30.02 o 
   3  11   5      289.54      307.76     45.01 o 
   4  11   5       33.02       -6.00     33.61 o 
   5  11   5      350.62      363.11     51.37 o 
   6  11   5      176.53      217.47     40.92 o 
   7  11   5      703.66      681.79     62.11 o 
   8  11   5       80.76       47.71     43.23 o 
   9  11   5      258.15      154.25     51.80 o 
  10  11   5      103.94      170.73     39.46 o 
 -10  12   5       20.89       74.95     54.04 o 
  -9  12   5      360.20      456.75     81.39 o 
  -8  12   5      140.79       68.18     63.91 o 
  -7  12   5      277.19      228.62     63.66 o 
  -6  12   5      381.35      546.59     69.68 o 
  -5  12   5      199.52      121.38     70.27 o 
  -4  12   5      152.24      147.40     59.81 o 
  -3  12   5      207.27      155.51     65.42 o 
  -2  12   5       18.27      -50.94     52.79 o 
  -1  12   5      304.74      168.06     69.93 o 
   0  12   5       17.87       -0.18     67.05 o 
   1  12   5      304.89      301.47     61.82 o 
   2  12   5       18.28      -55.94     56.72 o 
   3  12   5      207.36      221.99     41.58 o 
   4  12   5      152.09      170.62     47.18 o 
   5  12   5      199.51      112.93     76.00 o 
   6  12   5      381.37      370.91    100.68 o 
   7  12   5      276.97      289.90     47.19 o 
   8  12   5      140.90      184.02     43.98 o 
   9  12   5      360.49      339.18     71.52 o 
  10  12   5       20.87       60.83     52.58 o 
  11  12   5       12.98       11.05     44.72 o 
 -10  13   5       23.00      -62.15     62.15 o 
  -9  13   5       69.61      228.12     58.89 o 
  -8  13   5       23.99      -73.61     73.61 o 
  -7  13   5       60.51      -42.08     68.68 o 
  -6  13   5        5.16      -20.24     58.56 o 
  -5  13   5      119.86      117.95     57.89 o 
  -4  13   5      664.27      670.06     93.11 o 
  -3  13   5      150.53      174.92     60.56 o 
  -2  13   5      384.98      436.67     70.44 o 
  -1  13   5       95.15      164.55     56.80 o 
   0  13   5        0.31        0.24     34.82 o 
   1  13   5       94.85       87.11     45.67 o 
   2  13   5      384.75      309.46     67.88 o 
   3  13   5      150.49      129.62     62.49 o 
   4  13   5      663.50      696.53     62.49 o 
   5  13   5      119.84       81.97     48.99 o 
   6  13   5        5.13       38.43     47.43 o 
   7  13   5       60.58       81.49     73.74 o 
   8  13   5       24.04      112.69     34.80 o 
   9  13   5       69.54       35.12     49.52 o 
  10  13   5       23.03        8.12     42.93 o 
  11  13   5       54.52       66.92     49.42 o 
  12  13   5       16.03      -66.24     70.27 o 
 -10  14   5       44.48        8.45     66.00 o 
  -9  14   5      272.80      129.66     85.74 o 
  -8  14   5       78.14      194.74     60.82 o 
  -7  14   5      124.27      210.39     75.12 o 
  -6  14   5       93.56      116.36     55.38 o 
  -5  14   5      220.97      204.87     75.12 o 
  -4  14   5       56.67        6.86     56.47 o 
  -3  14   5      388.56      317.97     85.83 o 
  -2  14   5      326.98      186.71     82.73 o 
  -1  14   5      183.45      271.12     68.43 o 
   0  14   5      355.67      354.22     50.03 o 
   1  14   5      183.65      167.78     48.81 o 
   2  14   5      327.62      399.75     53.68 o 
   3  14   5      388.11      380.31     55.19 o 
   4  14   5       56.70      145.86     36.78 o 
   5  14   5      220.82      157.11     51.32 o 
   6  14   5       93.73       85.20     45.66 o 
   7  14   5      124.48      154.57     51.12 o 
   8  14   5       78.31       34.88     56.13 o 
   9  14   5      272.72      281.28     60.98 o 
  10  14   5       44.61       46.28     44.42 o 
  11  14   5        0.23      -27.23     50.85 o 
  12  14   5       27.51        4.36     48.07 o 
 -10  15   5       63.84       35.97     75.12 o 
  -9  15   5       42.79      -51.86     76.29 o 
  -8  15   5       42.00      149.91     67.68 o 
  -7  15   5        8.29       88.59     58.64 o 
  -6  15   5      103.57      210.89     67.68 o 
  -5  15   5       20.36       68.51     57.47 o 
  -4  15   5        2.89        7.45     60.90 o 
  -3  15   5       54.42      160.86     58.47 o 
  -2  15   5       16.75      -21.67     69.60 o 
  -1  15   5      311.72      401.12     77.13 o 
   0  15   5       33.52       42.69     45.41 o 
   1  15   5      311.81      338.95     58.84 o 
   2  15   5       16.68      -29.61     45.62 o 
   3  15   5       54.33       51.36     39.41 o 
   4  15   5        2.85      -30.50     48.88 o 
   5  15   5       20.35      -54.48     54.48 o 
   6  15   5      103.72      225.88     47.86 o 
   7  15   5        8.31       45.43     49.11 o 
   8  15   5       42.09      -43.98     54.25 o 
   9  15   5       42.64        8.66     53.32 o 
  10  15   5       63.72       77.03     50.21 o 
  -9  16   5       84.82        9.20     68.26 o 
  -8  16   5       95.89      142.29     74.45 o 
  -7  16   5      161.16      198.34     78.55 o 
  -6  16   5        9.15      -74.03     74.03 o 
  -5  16   5       39.67       49.10     75.04 o 
  -4  16   5       81.44       48.10     78.55 o 
  -3  16   5       85.41      189.39     64.08 o 
  -2  16   5       63.88       93.52     66.17 o 
  -1  16   5       29.60      -46.43     68.34 o 
   0  16   5        0.22       12.82     43.78 o 
   1  16   5       29.70      -20.61     73.57 o 
   2  16   5       63.73       31.20     46.78 o 
   3  16   5       85.33       92.31     54.45 o 
   4  16   5       81.64      192.27     47.95 o 
   5  16   5       39.74      -45.35     49.95 o 
   6  16   5        9.13       90.57     43.09 o 
   7  16   5      161.29      125.42     59.45 o 
   8  16   5       95.82      257.40     56.85 o 
   9  16   5       84.94       41.08     55.92 o 
  -7  17   5        0.63       73.78     76.04 o 
  -6  17   5       52.63      -35.97     63.58 o 
  -5  17   5       74.80       79.14     81.98 o 
  -4  17   5        0.77       43.17     62.82 o 
  -3  17   5       46.54      144.47     68.51 o 
  -2  17   5       19.77        8.37     58.81 o 
  -1  17   5       43.35       25.10     75.20 o 
   0  17   5        4.59      -70.81     70.81 o 
   1  17   5       43.40       26.24     50.01 o 
   2  17   5       19.75      102.29     39.42 o 
   3  17   5       46.58       31.03     76.54 o 
   4  17   5        0.77      -33.07     46.72 o 
   5  17   5       74.48      153.95     96.74 o 
   6  17   5       52.60       13.52     76.54 o 
   7  17   5        0.62       18.15     46.97 o 
  -4  18   5       25.10      -78.63     78.63 o 
  -3  18   5        4.86       -9.12     66.50 o 
  -2  18   5       58.24      -45.26     77.30 o 
  -1  18   5      105.73       98.88     75.79 o 
   0  18   5       12.36       12.95     48.43 o 
   1  18   5      105.55       77.93     45.59 o 
   2  18   5       58.21      104.34     46.58 o 
   3  18   5        4.84      -52.23     52.23 o 
   4  18   5       25.15       53.58     51.73 o 
   0   0   6        3.35      -34.13     34.13 o 
  -1   1   6    11200.27    11089.98    172.58 o 
   0   1   6     1059.27     1071.50     37.47 o 
   1   1   6    11205.03    11414.38    175.17 o 
  -2   2   6      598.32      617.78     48.44 o 
  -1   2   6      793.33      847.51     69.35 o 
   0   2   6      657.23      697.44     45.87 o 
   1   2   6      795.18      844.27     44.75 o 
   2   2   6      597.77      643.96     51.61 o 
  -3   3   6     4778.10     4740.45    133.84 o 
  -2   3   6     1395.65     1298.35     66.63 o 
  -1   3   6      296.66      238.81     29.59 o 
   0   3   6     3753.52     3810.45    101.12 o 
   1   3   6      296.86      288.13     34.55 o 
   2   3   6     1394.36     1539.55     53.72 o 
   3   3   6     4770.00     4750.58    139.62 o 
  -4   4   6     1607.55     1469.70     85.66 o 
  -3   4   6     3492.22     3364.64     84.32 o 
  -2   4   6     1586.92     1566.03     56.93 o 
  -1   4   6     2347.58     2366.76     88.00 o 
   0   4   6      911.24      858.76     56.54 o 
   1   4   6     2350.01     2309.96     68.37 o 
   2   4   6     1584.59     1583.27     58.44 o 
   3   4   6     3486.06     3496.61    123.81 o 
   4   4   6     1607.84     1656.16     88.25 o 
  -5   5   6      349.39      375.77     53.79 o 
  -4   5   6      404.62      368.47     32.61 o 
  -3   5   6     2177.80     2295.32     87.88 o 
  -2   5   6      236.64      264.29     32.99 o 
  -1   5   6     1110.72     1029.13     48.21 o 
   0   5   6      133.65      125.55     25.01 o 
   1   5   6     1110.34      975.72     98.29 o 
   2   5   6      236.29      264.97     31.96 o 
   3   5   6     2173.10     2290.70     71.36 o 
   4   5   6      404.52      328.30     37.79 o 
   5   5   6      348.60      384.47     58.22 o 
  -6   6   6     2169.98     1917.50    108.16 o 
  -5   6   6     1015.12      973.83     55.41 o 
  -4   6   6      424.84      524.50     39.55 o 
  -3   6   6      642.55      576.30     44.81 o 
  -2   6   6        0.54      -18.01     23.19 o 
  -1   6   6      763.36      876.53     46.34 o 
   0   6   6      762.23      736.36     38.25 o 
   1   6   6      765.03      850.43     47.14 o 
   2   6   6        0.54       15.24     22.33 o 
   3   6   6      642.71      549.85     47.38 o 
   4   6   6      424.24      563.62     41.58 o 
   5   6   6     1014.82     1009.62    111.72 o 
   6   6   6     2167.52     2141.94    118.29 o 
  -7   7   6      538.37      418.27     67.26 o 
  -6   7   6      214.77      210.40     74.37 o 
  -5   7   6       22.64       20.11     27.67 o 
  -4   7   6      215.28      207.22     31.54 o 
  -3   7   6      224.41      309.77     33.06 o 
  -2   7   6        7.48       -7.27     22.72 o 
  -1   7   6      383.52      450.16     37.49 o 
   0   7   6      511.82      555.62     65.93 o 
   1   7   6      383.78      398.12     38.62 o 
   2   7   6        7.40       38.24     19.29 o 
   3   7   6      224.12      251.97     27.95 o 
   4   7   6      214.78      210.54     32.10 o 
   5   7   6       22.31       63.00     23.11 o 
   6   7   6      214.72      222.79     48.94 o 
   7   7   6      537.55      449.05     76.63 o 
  -8   8   6      715.60      779.73     86.25 o 
  -7   8   6       18.74       -8.71     30.24 o 
  -6   8   6      161.13      180.79     37.87 o 
  -5   8   6       93.72       70.28     33.13 o 
  -4   8   6      128.75      171.56     31.83 o 
  -3   8   6       51.21       89.35     27.33 o 
  -2   8   6       92.75       89.15     30.71 o 
  -1   8   6      196.51      198.72     35.93 o 
   0   8   6      253.31      179.16     28.74 o 
   1   8   6      196.01      169.98     50.57 o 
   2   8   6       92.58      161.26     53.75 o 
   3   8   6       50.71       60.40     25.34 o 
   4   8   6      128.78      171.04     40.95 o 
   5   8   6       93.94       83.86     31.99 o 
   6   8   6      160.91      228.64     37.16 o 
   7   8   6       18.76      -11.24     31.32 o 
   8   8   6      715.05      815.37     85.41 o 
  -9   9   6      377.28      452.40     76.12 o 
  -8   9   6       64.93       41.16     33.18 o 
  -7   9   6      136.82       98.69     36.18 o 
  -6   9   6      328.17      315.04     45.28 o 
  -5   9   6      169.97      191.74     38.19 o 
  -4   9   6       62.62       92.17     31.38 o 
  -3   9   6      380.69      387.50     42.24 o 
  -2   9   6      179.26      209.55     37.10 o 
  -1   9   6       21.20        3.28     29.72 o 
   0   9   6       25.02       64.39     23.61 o 
   1   9   6       21.08       59.58     24.68 o 
   2   9   6      179.88      133.03     39.65 o 
   3   9   6      380.76      396.75     40.20 o 
   4   9   6       62.56      111.15     63.91 o 
   5   9   6      170.17      120.66     36.60 o 
   6   9   6      327.82      282.65     42.49 o 
   7   9   6      137.03       83.30     37.96 o 
   8   9   6       64.78      121.51     73.53 o 
   9   9   6      377.65      559.39     76.12 o 
 -10  10   6      135.61       96.95     61.90 o 
  -9  10   6       82.55       75.25     46.72 o 
  -8  10   6      261.50      302.47     45.93 o 
  -7  10   6      153.95      142.67     42.16 o 
  -6  10   6      135.50       81.11     39.16 o 
  -5  10   6      211.74      163.31     46.55 o 
  -4  10   6       26.94        7.83     35.79 o 
  -3  10   6      131.61      172.80     35.66 o 
  -2  10   6     1109.81     1072.50     67.89 o 
  -1  10   6       75.83       81.64     33.62 o 
   0  10   6      759.62      695.53     48.27 o 
   1  10   6       76.22       77.24     32.69 o 
   2  10   6     1109.33     1196.73     68.04 o 
   3  10   6      131.63      167.75     37.29 o 
   4  10   6       27.08       12.83     39.78 o 
   5  10   6      211.30      216.52     38.63 o 
   6  10   6      135.85       60.53     41.46 o 
   7  10   6      153.83      122.67     47.20 o 
   8  10   6      261.81      331.33     47.60 o 
   9  10   6       82.80       60.43     78.97 o 
  10  10   6      136.54      159.69     60.90 o 
 -10  11   6       54.77       43.92     67.09 o 
  -9  11   6      152.72       41.74     74.28 o 
  -8  11   6       41.66      106.24     53.12 o 
  -7  11   6       40.07      -31.79     52.03 o 
  -6  11   6       70.69      134.26     48.85 o 
  -5  11   6      344.52      335.70     69.93 o 
  -4  11   6      119.19       39.99     62.82 o 
  -3  11   6      735.70      691.39     83.82 o 
  -2  11   6       52.86      142.38     45.17 o 
  -1  11   6      355.82      352.10     60.56 o 
   0  11   6      172.21      167.08     36.82 o 
   1  11   6      356.21      381.59     78.88 o 
   2  11   6       52.65      107.43     30.95 o 
   3  11   6      735.89      750.24     57.96 o 
   4  11   6      119.49      203.94     41.22 o 
   5  11   6      344.48      377.18     48.49 o 
   6  11   6       70.98       42.26     39.71 o 
   7  11   6       40.19       16.70     41.41 o 
   8  11   6       41.78      -24.08     44.37 o 
   9  11   6      152.99       87.56     43.36 o 
  10  11   6       54.58      -21.22     46.38 o 
  11  11   6       24.59       92.77     59.90 o 
 -10  12   6        3.93       46.51     59.98 o 
  -9  12   6      107.24      118.29     66.92 o 
  -8  12   6      134.63        0.00     64.83 o 
  -7  12   6       73.33        0.00     62.24 o 
  -6  12   6       12.92      130.92     53.96 o 
  -5  12   6      235.29      234.48     67.93 o 
  -4  12   6      556.44      634.93     85.66 o 
  -3  12   6      206.89      253.22     60.90 o 
  -2  12   6      222.22      243.18     59.64 o 
  -1  12   6      247.81      264.34     61.90 o 
   0  12   6      140.04      157.68     44.04 o 
   1  12   6      247.47      293.72     43.40 o 
   2  12   6      222.62      266.11     74.12 o 
   3  12   6      206.84      246.45     44.04 o 
   4  12   6      556.56      563.12     59.19 o 
   5  12   6      234.95      239.52     46.85 o 
   6  12   6       12.79       -4.63     44.26 o 
   7  12   6       73.13      141.86     43.70 o 
   8  12   6      134.60      221.98     45.43 o 
   9  12   6      107.44      108.40     47.30 o 
  10  12   6        3.92       46.73     41.46 o 
  11  12   6       59.33       44.68     46.44 o 
  12  12   6       49.99        0.00     66.50 o 
 -10  13   6       17.01       73.87     58.64 o 
  -9  13   6       12.75       86.41     68.93 o 
  -8  13   6      124.95      165.97     65.75 o 
  -7  13   6      171.67      145.31     76.21 o 
  -6  13   6      103.08      -74.28     74.28 o 
  -5  13   6      159.46      190.81     72.11 o 
  -4  13   6       93.95       33.21     53.54 o 
  -3  13   6      146.45      104.23     70.77 o 
  -2  13   6       20.05       83.40     54.79 o 
  -1  13   6       99.72      165.38     58.98 o 
   0  13   6      389.15      479.42     56.07 o 
   1  13   6       99.71      107.57     41.71 o 
   2  13   6       19.95      -40.82     40.82 o 
   3  13   6      146.07      189.27     40.46 o 
   4  13   6       94.11       54.04     76.54 o 
   5  13   6      159.38      164.48     81.90 o 
   6  13   6      102.89      169.04     77.42 o 
   7  13   6      171.87      231.91     52.05 o 
   8  13   6      125.39      109.72     52.26 o 
   9  13   6       12.66        1.93     59.10 o 
  10  13   6       17.07      -17.23     42.99 o 
  11  13   6        3.34        2.87     51.70 o 
  12  13   6       90.36      -25.54     72.28 o 
 -10  14   6       41.58       17.40     68.51 o 
  -9  14   6       31.46      -58.47     67.34 o 
  -8  14   6       47.07      -56.30     73.28 o 
  -7  14   6      101.06      178.68     68.18 o 
  -6  14   6       74.50      -82.48     82.48 o 
  -5  14   6       11.49       36.64     50.19 o 
  -4  14   6      107.72      157.44     57.22 o 
  -3  14   6      119.36      196.67     70.27 o 
  -2  14   6       33.26       69.26     57.97 o 
  -1  14   6      156.73      151.24     72.78 o 
   0  14   6      208.23      173.29     49.24 o 
   1  14   6      156.48      137.61     44.28 o 
   2  14   6       33.29       47.43     69.35 o 
   3  14   6      119.11      149.00     46.19 o 
   4  14   6      107.64      118.06     48.22 o 
   5  14   6       11.45        5.54     58.68 o 
   6  14   6       74.89       30.03     50.83 o 
   7  14   6      101.38       96.51     55.68 o 
   8  14   6       47.20       44.02     50.17 o 
   9  14   6       31.58       25.10     48.45 o 
  10  14   6       41.47      -46.68     54.26 o 
  11  14   6       21.88       50.55     54.47 o 
 -10  15   6       16.73       18.49     61.23 o 
  -9  15   6       18.32       26.69     73.87 o 
  -8  15   6       81.78      171.57     60.65 o 
  -7  15   6       71.10      166.05     62.15 o 
  -6  15   6        7.07       64.50     60.40 o 
  -5  15   6      116.65       86.50     69.01 o 
  -4  15   6       97.23      138.53     77.71 o 
  -3  15   6      261.38      143.80     69.77 o 
  -2  15   6       41.78       52.37     63.83 o 
  -1  15   6       97.64      155.85     64.25 o 
   0  15   6        2.37        6.80     41.79 o 
   1  15   6       97.83       80.31     89.09 o 
   2  15   6       41.82      -50.00     50.00 o 
   3  15   6      260.91      317.78     98.63 o 
   4  15   6       97.21      106.27     49.09 o 
   5  15   6      116.21      158.29     46.71 o 
   6  15   6        7.11      -24.15     48.46 o 
   7  15   6       71.06       66.72     47.39 o 
   8  15   6       81.78       75.55     50.73 o 
   9  15   6       18.28       -0.23     66.80 o 
  10  15   6       16.67       42.70     87.96 o 
  -8  16   6       42.74      -63.99     86.25 o 
  -7  16   6       10.60      124.22     66.42 o 
  -6  16   6       73.93       60.48     79.64 o 
  -5  16   6       64.63      -67.51     81.81 o 
  -4  16   6       15.12      -78.88     78.88 o 
  -3  16   6       31.50      -40.74     77.71 o 
  -2  16   6       30.83        0.00     62.32 o 
  -1  16   6       91.83       71.94     69.26 o 
   0  16   6        9.54      -40.78     75.87 o 
   1  16   6       91.77      136.07     40.82 o 
   2  16   6       30.81       85.64     76.58 o 
   3  16   6       31.48       23.96     43.20 o 
   4  16   6       15.08      -46.91     46.91 o 
   5  16   6       64.94      -63.91     63.91 o 
   6  16   6       73.95       51.19     45.03 o 
   7  16   6       10.62      112.53     53.37 o 
   8  16   6       42.79        1.18     53.62 o 
  -6  17   6       85.13      129.33     69.10 o 
  -5  17   6      176.85      325.41     85.74 o 
  -4  17   6       22.59       17.73     73.20 o 
  -3  17   6       44.08       61.23     64.91 o 
  -2  17   6       13.66        8.62     67.59 o 
  -1  17   6       25.08       86.00     54.37 o 
   0  17   6       71.98       57.71     60.19 o 
   1  17   6       24.93       -8.26     46.61 o 
   2  17   6       13.62       55.88     60.73 o 
   3  17   6       44.10       32.27     61.32 o 
   4  17   6       22.60      -21.34    111.09 o 
   5  17   6      177.14      108.58     62.70 o 
   6  17   6       85.14       57.33     58.88 o 
  -2  18   6       35.52       37.14     81.06 o 
  -1  18   6        0.15       46.18     74.53 o 
   0  18   6       16.97        8.07    101.51 o 
   1  18   6        0.15        0.72     60.10 o 
   2  18   6       35.55       -2.01     65.12 o 
   0   1   7      217.72      219.02     21.41 o 
  -1   2   7     1519.62     1653.48     57.73 o 
   0   2   7     2292.61     2419.43     57.09 o 
   1   2   7     1519.84     1573.24     57.96 o 
  -2   3   7      456.44      431.21     62.49 o 
  -1   3   7      902.19     1053.18     66.30 o 
   0   3   7      141.93      176.79     22.02 o 
   1   3   7      903.77      922.26     65.71 o 
   2   3   7      455.46      523.57     72.82 o 
  -3   4   7      982.47      978.95     51.49 o 
  -2   4   7      362.69      306.60     37.35 o 
  -1   4   7      325.31      412.87     38.40 o 
   0   4   7     2773.17     3017.13     78.53 o 
   1   4   7      325.99      386.45     41.95 o 
   2   4   7      363.18      299.00     32.24 o 
   3   4   7      982.11     1007.49     56.80 o 
  -4   5   7     1926.10     1777.94     69.73 o 
  -3   5   7       68.35       73.81     62.11 o 
  -2   5   7      244.98      289.59     31.05 o 
  -1   5   7     2100.40     2033.90     68.19 o 
   0   5   7      141.09      201.88     35.66 o 
   1   5   7     2100.08     1933.01    109.75 o 
   2   5   7      245.25      234.21     52.70 o 
   3   5   7       68.14       56.43     25.57 o 
   4   5   7     1924.58     2045.72     75.44 o 
  -5   6   7        3.21      -25.93     25.93 o 
  -4   6   7      428.85      462.82     94.40 o 
  -3   6   7       25.06       24.76     26.28 o 
  -2   6   7     1012.38      998.67     52.86 o 
  -1   6   7      138.09      122.58     29.10 o 
   0   6   7     1574.80     1681.58     55.14 o 
   1   6   7      138.28      131.75     49.56 o 
   2   6   7     1010.92      952.99     54.45 o 
   3   6   7       25.12       76.85     23.84 o 
   4   6   7      429.13      399.36     47.18 o 
   5   6   7        3.25      -25.60     29.49 o 
  -6   7   7       90.26       94.78     35.79 o 
  -5   7   7      561.23      556.37     48.67 o 
  -4   7   7      333.50      279.43     40.48 o 
  -3   7   7      749.82      659.12     48.19 o 
  -2   7   7      161.36      180.77     28.73 o 
  -1   7   7       54.29       78.46     27.61 o 
   0   7   7      105.49       49.73     31.64 o 
   1   7   7       54.11       65.10     27.10 o 
   2   7   7      161.83      184.71     32.16 o 
   3   7   7      749.90      768.49     51.33 o 
   4   7   7      332.89      334.83     40.42 o 
   5   7   7      560.07      561.00     59.81 o 
   6   7   7       90.11       50.09     32.62 o 
  -7   8   7     1327.65     1199.81     72.91 o 
  -6   8   7      700.21      619.25     53.80 o 
  -5   8   7      143.17      215.21     35.12 o 
  -4   8   7     1685.28     1815.66    130.12 o 
  -3   8   7      174.07      178.90     30.40 o 
  -2   8   7      140.75      159.55     29.62 o 
  -1   8   7       94.83      105.12     31.74 o 
   0   8   7       99.58      205.29     51.48 o 
   1   8   7       94.54       84.96     29.74 o 
   2   8   7      140.72      154.55     41.70 o 
   3   8   7      173.86      173.11     35.61 o 
   4   8   7     1685.73     1765.23     74.49 o 
   5   8   7      142.80      209.99     40.18 o 
   6   8   7      699.94      650.24     55.44 o 
   7   8   7     1327.57     1330.66     75.76 o 
  -8   9   7        5.28       46.11     38.24 o 
  -7   9   7       91.59      118.07     47.14 o 
  -6   9   7       78.45       34.05     39.03 o 
  -5   9   7      409.80      357.05     44.37 o 
  -4   9   7        5.56      -12.03     33.29 o 
  -3   9   7      355.83      473.79     51.15 o 
  -2   9   7      276.52      229.85     42.91 o 
  -1   9   7       31.08       48.94     23.37 o 
   0   9   7       28.88       32.54     24.04 o 
   1   9   7       31.17       28.38     54.29 o 
   2   9   7      276.36      304.73     37.75 o 
   3   9   7      357.09      217.54     47.67 o 
   4   9   7        5.55       22.55     27.45 o 
   5   9   7      409.27      392.43     48.10 o 
   6   9   7       78.18       87.26     37.25 o 
   7   9   7       91.87       44.72     44.34 o 
   8   9   7        5.26       56.17     58.89 o 
  -9  10   7       49.30       72.10     40.78 o 
  -8  10   7      117.00      181.78     65.46 o 
  -7  10   7      135.46        0.21     48.46 o 
  -6  10   7       35.23       24.25     36.97 o 
  -5  10   7      476.25      446.13     53.83 o 
  -4  10   7      214.47      208.41     44.18 o 
  -3  10   7      441.19      414.25    101.55 o 
  -2  10   7       98.36       80.68     36.35 o 
  -1  10   7      245.93      323.66     43.55 o 
   0  10   7     1057.01      980.32     53.76 o 
   1  10   7      245.89      194.64     45.28 o 
   2  10   7       97.99      108.52     35.10 o 
   3  10   7      440.52      392.67     48.22 o 
   4  10   7      214.58      233.62     92.81 o 
   5  10   7      476.25      501.27     57.93 o 
   6  10   7       35.11       -0.58     38.88 o 
   7  10   7      135.22      191.18     69.01 o 
   8  10   7      117.18       67.83     45.93 o 
   9  10   7       49.51       37.56     38.73 o 
 -10  11   7        1.12      -30.45     62.82 o 
  -9  11   7       23.67      -36.31     67.01 o 
  -8  11   7       99.23      118.12     56.05 o 
  -7  11   7       75.22      -33.29     56.97 o 
  -6  11   7      194.85      160.45     61.23 o 
  -5  11   7      229.06      217.25     64.16 o 
  -4  11   7      614.54      536.89     80.73 o 
  -3  11   7      298.21      324.32     66.42 o 
  -2  11   7      172.63      115.94     57.39 o 
  -1  11   7      287.46      223.86     68.18 o 
   0  11   7      529.47      584.33     83.57 o 
   1  11   7      287.22      287.79     45.17 o 
   2  11   7      172.56      224.19     52.41 o 
   3  11   7      297.91      308.16     44.46 o 
   4  11   7      615.22      536.60     60.17 o 
   5  11   7      229.11      201.94     46.11 o 
   6  11   7      194.63      212.53     43.03 o 
   7  11   7       75.22       62.12     60.15 o 
   8  11   7       99.29       60.31     62.70 o 
   9  11   7       23.71       46.62     42.84 o 
  10  11   7        1.11      -44.58     44.58 o 
 -10  12   7        6.60      -48.27     59.14 o 
  -9  12   7       74.88       30.78     61.57 o 
  -8  12   7       64.94      -36.89     63.07 o 
  -7  12   7       12.48      -21.33     53.62 o 
  -6  12   7      170.59      260.50     69.93 o 
  -5  12   7      291.06      405.47     74.95 o 
  -4  12   7      104.25       45.34     67.59 o 
  -3  12   7       17.33      -56.72     56.72 o 
  -2  12   7      479.35      599.79     73.36 o 
  -1  12   7      378.77      371.42     72.69 o 
   0  12   7       82.65      151.70     89.72 o 
   1  12   7      379.41      309.05     55.83 o 
   2  12   7      479.31      461.00     54.29 o 
   3  12   7       17.29       23.57     54.00 o 
   4  12   7      104.20      102.16     61.61 o 
   5  12   7      290.87      288.09     54.19 o 
   6  12   7      170.72      188.26     46.69 o 
   7  12   7       12.52       32.80     88.97 o 
   8  12   7       64.99       86.08     45.07 o 
   9  12   7       74.74       96.93     57.89 o 
  10  12   7        6.51      -50.02     52.76 o 
  11  12   7        2.36       -4.14     47.23 o 
 -10  13   7       33.72       51.03     62.49 o 
  -9  13   7      123.65       89.76     71.61 o 
  -8  13   7      138.92      188.30     66.59 o 
  -7  13   7       48.90        7.53     69.77 o 
  -6  13   7      426.06      388.32     83.82 o 
  -5  13   7       69.96       49.86     67.93 o 
  -4  13   7       80.10       -6.94     63.33 o 
  -3  13   7       40.47       47.77     47.77 o 
  -2  13   7      193.34      248.87     61.99 o 
  -1  13   7       35.95        6.69     59.31 o 
   0  13   7      187.88      212.48     43.93 o 
   1  13   7       35.82       30.40     39.57 o 
   2  13   7      193.36      166.05     46.61 o 
   3  13   7       40.45      -22.13     47.85 o 
   4  13   7       80.34      154.24     48.85 o 
   5  13   7       69.92       49.01     67.80 o 
   6  13   7      426.03      356.05     65.96 o 
   7  13   7       49.01      112.84     42.21 o 
   8  13   7      139.00      123.43     58.98 o 
   9  13   7      123.75       98.64     51.05 o 
  10  13   7       33.72      102.35     52.23 o 
  11  13   7       11.29       56.71     62.41 o 
 -10  14   7        8.07       -9.03     72.53 o 
  -9  14   7       52.65      -51.95     76.46 o 
  -8  14   7      116.20      191.90     73.20 o 
  -7  14   7      261.59      129.08     83.07 o 
  -6  14   7       19.48      -54.79     76.29 o 
  -5  14   7      367.09      472.81     79.97 o 
  -4  14   7       21.63       37.31     60.15 o 
  -3  14   7       49.36      -22.00     68.34 o 
  -2  14   7      128.05      108.58     72.03 o 
  -1  14   7      119.26      186.71     64.25 o 
   0  14   7        0.15      -40.90     45.58 o 
   1  14   7      119.35      150.10     46.64 o 
   2  14   7      127.95      219.69     97.96 o 
   3  14   7       49.29       67.30     66.09 o 
   4  14   7       21.68      -70.94     70.94 o 
   5  14   7      367.13      335.99     91.56 o 
   6  14   7       19.44       62.76     35.52 o 
   7  14   7      261.69      253.12     56.25 o 
   8  14   7      116.24      179.69     51.37 o 
   9  14   7       52.65       98.50     60.73 o 
  10  14   7        8.03       13.39     50.03 o 
  -9  15   7       30.59      -45.93     81.65 o 
  -8  15   7       31.09      -35.47     85.16 o 
  -7  15   7        3.54       94.61     62.66 o 
  -6  15   7        0.31       92.02     49.52 o 
  -5  15   7       33.18       40.82     68.76 o 
  -4  15   7      143.14      119.96     74.62 o 
  -3  15   7       27.34       86.58     50.36 o 
  -2  15   7      294.70      435.50     92.02 o 
  -1  15   7      118.20       30.87     72.44 o 
   0  15   7        0.06       -8.74     39.73 o 
   1  15   7      118.14      220.03     52.33 o 
   2  15   7      294.53      315.44     62.14 o 
   3  15   7       27.23       28.91     43.21 o 
   4  15   7      142.94      195.11     47.90 o 
   5  15   7       33.29       41.16     48.62 o 
   6  15   7        0.31       24.37     43.37 o 
   7  15   7        3.56       57.08     49.07 o 
   8  15   7       31.05        7.90     57.01 o 
   9  15   7       30.45       27.69     52.96 o 
  -7  16   7       14.02      -45.84     78.30 o 
  -6  16   7       27.17      196.50     71.44 o 
  -5  16   7       27.73       26.18     75.62 o 
  -4  16   7        3.42      -17.15     68.60 o 
  -3  16   7       12.65      -25.35     70.10 o 
  -2  16   7       10.00       -8.37     67.34 o 
  -1  16   7       29.49      -58.06     72.78 o 
   0  16   7       41.96       92.71    111.76 o 
   1  16   7       29.34      119.97     46.38 o 
   2  16   7       10.02       17.14     83.61 o 
   3  16   7       12.68      -28.79     67.59 o 
   4  16   7        3.45      -38.70     49.24 o 
   5  16   7       27.75      191.34     43.79 o 
   6  16   7       27.14        3.51     53.71 o 
   7  16   7       14.00      -57.16     73.49 o 
  -4  17   7       30.68       73.36     68.60 o 
  -3  17   7       12.60       27.10     60.65 o 
  -2  17   7        4.67      125.31     80.06 o 
  -1  17   7       71.26      160.20     78.63 o 
   0  17   7       90.14       28.58     57.00 o 
   1  17   7       71.22       89.09     50.40 o 
   2  17   7        4.68       10.32     94.11 o 
   3  17   7       12.64      -31.97     86.04 o 
   4  17   7       30.68        9.67     55.42 o 
   0   0   8       52.92       31.70     30.53 o 
  -1   1   8     1316.65     1435.99     79.72 o 
   0   1   8     1323.85     1235.44     45.18 o 
   1   1   8     1316.63     1129.40     77.13 o 
  -2   2   8     1806.80     1764.66     92.85 o 
  -1   2   8      393.39      427.52     76.58 o 
   0   2   8     2956.15     2852.18    100.56 o 
   1   2   8      392.94      410.46     37.23 o 
   2   2   8     1806.54     1584.39     91.10 o 
  -3   3   8      184.88      240.75     42.33 o 
  -2   3   8       20.82      -25.00     25.56 o 
  -1   3   8      379.15      409.29     35.67 o 
   0   3   8       59.51       54.85     21.69 o 
   1   3   8      378.45      440.48     35.63 o 
   2   3   8       20.59       24.67     25.31 o 
   3   3   8      184.77      130.50     42.75 o 
  -4   4   8       22.78        8.53     62.07 o 
  -3   4   8      896.94      991.34     65.58 o 
  -2   4   8     1085.54     1160.20    108.12 o 
  -1   4   8      297.97      367.29     33.70 o 
   0   4   8     1701.96     1667.85    106.54 o 
   1   4   8      298.20      304.64     94.15 o 
   2   4   8     1085.68     1294.08     59.95 o 
   3   4   8      898.09      922.60     54.58 o 
   4   4   8       22.83      -29.86     60.82 o 
  -5   5   8      106.78       88.34     42.83 o 
  -4   5   8     1432.03     1382.18     62.82 o 
  -3   5   8      191.58      186.50     27.81 o 
  -2   5   8      730.56      628.76    103.02 o 
  -1   5   8      419.49      341.96     38.27 o 
   0   5   8      936.55      992.56     44.05 o 
   1   5   8      419.29      491.92     47.26 o 
   2   5   8      730.03      788.51     47.31 o 
   3   5   8      191.44      275.54    107.79 o 
   4   5   8     1433.07     1472.67    120.84 o 
   5   5   8      107.02      135.18     40.91 o 
  -6   6   8      314.19      240.08     57.14 o 
  -5   6   8      914.75      809.81     57.39 o 
  -4   6   8       27.05        9.37     28.47 o 
  -3   6   8        3.38       25.05     27.73 o 
  -2   6   8       23.10       26.49     24.30 o 
  -1   6   8     1509.02     1414.68    110.00 o 
   0   6   8      209.74      195.63     27.73 o 
   1   6   8     1509.85     1537.91     77.76 o 
   2   6   8       23.25       45.28     23.46 o 
   3   6   8        3.32       11.34     26.35 o 
   4   6   8       26.98       18.52     29.53 o 
   5   6   8      915.92      871.94     59.74 o 
   6   6   8      314.04      327.84     51.20 o 
  -7   7   8      536.66      557.46     87.75 o 
  -6   7   8     1018.12      941.63     61.29 o 
  -5   7   8      354.93      404.25     49.34 o 
  -4   7   8       32.01       65.56     74.49 o 
  -3   7   8       63.67        7.14     31.33 o 
  -2   7   8      238.24      313.39     58.81 o 
  -1   7   8      151.76      100.45     32.31 o 
   0   7   8       20.00       76.36     31.75 o 
   1   7   8      152.51      108.13     37.35 o 
   2   7   8      238.47      311.77     36.10 o 
   3   7   8       63.81       16.59     36.22 o 
   4   7   8       32.20       51.00     34.88 o 
   5   7   8      354.96      340.54     45.06 o 
   6   7   8     1019.66     1006.60    107.66 o 
   7   7   8      537.17      598.62     76.63 o 
  -8   8   8     1221.53     1168.72    113.27 o 
  -7   8   8      188.73      226.21     43.23 o 
  -6   8   8      365.18      361.43     51.84 o 
  -5   8   8      335.04      369.38     47.34 o 
  -4   8   8      671.56      668.79     56.65 o 
  -3   8   8       45.51       56.55     28.56 o 
  -2   8   8     1189.09     1164.41     64.57 o 
  -1   8   8       84.86      104.85     33.28 o 
   0   8   8       29.05       37.42     27.05 o 
   1   8   8       84.93       94.52     31.68 o 
   2   8   8     1189.15     1063.24     63.89 o 
   3   8   8       45.84       52.01     31.94 o 
   4   8   8      671.14      716.03     55.71 o 
   5   8   8      334.55      307.66     48.09 o 
   6   8   8      365.47      492.73     53.68 o 
   7   8   8      188.56      198.32     50.53 o 
   8   8   8     1223.16     1010.20    104.73 o 
  -9   9   8       11.02      -54.96     59.90 o 
  -8   9   8      233.80      187.19     46.35 o 
  -7   9   8      480.43      568.76     55.34 o 
  -6   9   8      194.57      103.49     45.98 o 
  -5   9   8      289.27      268.75     42.45 o 
  -4   9   8      780.17      690.32     65.82 o 
  -3   9   8      668.31      834.66     55.21 o 
  -2   9   8      890.10      692.95     63.08 o 
  -1   9   8      690.69      598.55     52.87 o 
   0   9   8        9.41      -21.96     28.77 o 
   1   9   8      690.10      588.49     58.26 o 
   2   9   8      891.40      965.13     62.38 o 
   3   9   8      667.78      705.97     54.88 o 
   4   9   8      780.60      718.97     61.29 o 
   5   9   8      289.21      240.31     42.89 o 
   6   9   8      194.16      174.61     42.06 o 
   7   9   8      480.41      468.00     55.86 o 
   8   9   8      233.75      242.32     72.19 o 
   9   9   8       11.10       68.85     43.58 o 
 -10  10   8      113.21      -22.75     75.37 o 
  -9  10   8       40.65      109.98    151.70 o 
  -8  10   8      106.37      180.30     40.88 o 
  -7  10   8        1.85      -19.20     38.03 o 
  -6  10   8       79.41       53.63     47.81 o 
  -5  10   8      123.54      110.30     39.73 o 
  -4  10   8      704.56      713.12     61.55 o 
  -3  10   8       94.32       22.95     38.37 o 
  -2  10   8      361.98      376.03     97.96 o 
  -1  10   8      738.41      697.62     74.41 o 
   0  10   8      646.89      651.56     52.09 o 
   1  10   8      738.37      692.92     60.98 o 
   2  10   8      361.23      308.14     57.89 o 
   3  10   8       94.37      -15.65     41.15 o 
   4  10   8      705.17      675.31     60.39 o 
   5  10   8      123.33       77.50     37.12 o 
   6  10   8       79.78       47.98     41.01 o 
   7  10   8        1.87        6.61     38.45 o 
   8  10   8      106.44      137.50     42.53 o 
   9  10   8       40.65       31.65     46.28 o 
  10  10   8      113.18       68.43     70.94 o 
 -10  11   8       35.95      -31.87     62.74 o 
  -9  11   8      131.11      144.72     62.32 o 
  -8  11   8        6.21      -14.64     49.52 o 
  -7  11   8        4.09       56.13     65.08 o 
  -6  11   8       55.84      -54.21     63.58 o 
  -5  11   8      184.01      150.99     57.64 o 
  -4  11   8      233.10      223.86     64.25 o 
  -3  11   8       16.34      -50.11     58.72 o 
  -2  11   8       94.13       18.49     57.47 o 
  -1  11   8       41.70      -24.43     64.08 o 
   0  11   8     3591.95     3771.55    122.91 o 
   1  11   8       41.56       82.99     45.97 o 
   2  11   8       94.12      140.67     64.96 o 
   3  11   8       16.40      -25.23     43.21 o 
   4  11   8      233.43      270.38     41.49 o 
   5  11   8      184.33      235.63     41.41 o 
   6  11   8       55.46        7.17     64.50 o 
   7  11   8        4.07       46.98     33.25 o 
   8  11   8        6.16       14.93     40.63 o 
   9  11   8      131.26       73.51     99.30 o 
  10  11   8       35.92       66.01     55.92 o 
  11  11   8       43.37      -67.01     75.87 o 
 -10  12   8        5.95      -16.81     67.09 o 
  -9  12   8       31.86      144.80     65.33 o 
  -8  12   8       26.47       61.82     60.82 o 
  -7  12   8        8.57       22.34     64.50 o 
  -6  12   8       11.51       57.64     53.96 o 
  -5  12   8       58.49       41.99     56.88 o 
  -4  12   8      230.03      375.85     69.35 o 
  -3  12   8       78.66       87.17     66.00 o 
  -2  12   8       24.78       39.65     51.20 o 
  -1  12   8      571.67      504.51     78.38 o 
   0  12   8       23.91        0.21     37.56 o 
   1  12   8      572.08      652.40     59.56 o 
   2  12   8       24.69       -5.92     45.36 o 
   3  12   8       78.64       84.61     45.88 o 
   4  12   8      229.34      303.13     82.02 o 
   5  12   8       58.52        3.41     43.97 o 
   6  12   8       11.55      -41.75     50.57 o 
   7  12   8        8.57       21.63     36.37 o 
   8  12   8       26.44       45.95     45.40 o 
   9  12   8       31.82       39.86     50.02 o 
  10  12   8        5.93       -6.84     67.34 o 
  11  12   8       54.53       78.92     48.20 o 
  12  12   8        4.91      -64.58     70.85 o 
 -10  13   8       34.89        8.87     72.44 o 
  -9  13   8       30.12      -25.51     67.51 o 
  -8  13   8       72.02      -24.59     83.90 o 
  -7  13   8       27.60       31.62     66.25 o 
  -6  13   8       62.10       15.39     68.68 o 
  -5  13   8      311.52      216.66     79.47 o 
  -4  13   8      320.45      350.67     73.78 o 
  -3  13   8      129.46      165.05     67.68 o 
  -2  13   8      258.45      240.75     61.74 o 
  -1  13   8      227.52      288.10     72.69 o 
   0  13   8       46.20       89.21     45.45 o 
   1  13   8      227.50      172.39     50.90 o 
   2  13   8      259.39      281.17     53.77 o 
   3  13   8      129.16      192.76     61.19 o 
   4  13   8      320.56      425.95     56.79 o 
   5  13   8      311.86      372.55     67.55 o 
   6  13   8       62.13      -24.43     48.25 o 
   7  13   8       27.54        4.50     45.71 o 
   8  13   8       72.02      127.06     41.36 o 
   9  13   8       30.11       61.73     68.22 o 
  10  13   8       35.08       44.93     66.55 o 
  11  13   8       13.82       16.13     45.20 o 
  -9  14   8       23.41      -93.94     93.94 o 
  -8  14   8        9.90      -34.72     65.00 o 
  -7  14   8       12.35       84.16     64.08 o 
  -6  14   8       95.78       65.42     85.74 o 
  -5  14   8       72.18        0.00     73.11 o 
  -4  14   8      200.60      156.18     81.90 o 
  -3  14   8       75.95      -38.40     75.62 o 
  -2  14   8      249.65      151.75     81.73 o 
  -1  14   8       56.19      195.83     56.38 o 
   0  14   8        5.53      -45.12     45.12 o 
   1  14   8       56.16      106.89     46.15 o 
   2  14   8      249.84      276.96    110.00 o 
   3  14   8       75.90      151.39     45.59 o 
   4  14   8      200.25      106.61     57.58 o 
   5  14   8       72.17      100.58     45.67 o 
   6  14   8       95.72      126.41     52.25 o 
   7  14   8       12.39      -29.21     71.65 o 
   8  14   8        9.90      -65.07     65.29 o 
   9  14   8       23.44       48.78     49.58 o 
  -8  15   8       22.74      193.49     69.60 o 
  -7  15   8       31.04      169.90     73.20 o 
  -6  15   8        6.80       60.98     60.98 o 
  -5  15   8        4.40      102.06     69.10 o 
  -4  15   8        8.55       58.39     61.90 o 
  -3  15   8       16.70      131.50     59.23 o 
  -2  15   8       54.72       89.34     62.41 o 
  -1  15   8       99.90      104.90     71.77 o 
   0  15   8        8.17      -16.85     46.86 o 
   1  15   8       99.98      129.64     53.58 o 
   2  15   8       54.60       80.23     46.91 o 
   3  15   8       16.71      -61.80     65.88 o 
   4  15   8        8.54      -32.49     54.37 o 
   5  15   8        4.49      -26.91     59.64 o 
   6  15   8        6.79        8.48     50.50 o 
   7  15   8       31.05      -21.93     55.89 o 
   8  15   8       22.66       13.44     57.04 o 
  -6  16   8        5.09      -37.06     86.00 o 
  -5  16   8      140.70      -45.34     92.10 o 
  -4  16   8       20.88        0.00     75.62 o 
  -3  16   8       26.13       -8.78     77.13 o 
  -2  16   8       38.26        8.70     71.19 o 
  -1  16   8       16.81       17.32     74.37 o 
   0  16   8       56.61       47.56     48.21 o 
   1  16   8       16.92       14.28     56.26 o 
   2  16   8       38.19       57.29     69.68 o 
   3  16   8       26.14       20.45     52.79 o 
   4  16   8       20.85      107.97     98.25 o 
   5  16   8      140.55      148.67     57.66 o 
   6  16   8        5.09        9.86     53.75 o 
  -2  17   8        4.29      -85.16     85.16 o 
  -1  17   8       27.53       83.15     69.77 o 
   0  17   8       59.48       13.80    110.80 o 
   1  17   8       27.66      -54.51     54.51 o 
   2  17   8        4.26      -55.92     55.92 o 
   0   1   9      195.96      263.49     46.86 o 
  -1   2   9      173.01      194.51     41.41 o 
   0   2   9        1.01       29.83     17.90 o 
   1   2   9      172.45      161.98     27.07 o 
  -2   3   9      526.04      517.78    103.48 o 
  -1   3   9      111.37       65.99     29.02 o 
   0   3   9        6.21       26.47     19.20 o 
   1   3   9      111.26      104.68     38.23 o 
   2   3   9      525.03      507.56     45.21 o 
  -3   4   9       73.57       15.94     48.02 o 
  -2   4   9      178.07      177.82     35.80 o 
  -1   4   9      806.93      851.70     51.97 o 
   0   4   9       19.27      -18.85     20.84 o 
   1   4   9      806.64      779.68    131.92 o 
   2   4   9      178.35      169.10     44.80 o 
   3   4   9       73.33      110.01     27.96 o 
  -4   5   9       80.75      101.09     34.94 o 
  -3   5   9       55.99      100.80     29.87 o 
  -2   5   9      188.75      164.41     37.45 o 
  -1   5   9      364.01      371.31     61.86 o 
   0   5   9      500.75      505.30     45.12 o 
   1   5   9      363.63      352.64     48.52 o 
   2   5   9      188.64      158.11     31.08 o 
   3   5   9       55.92       72.63     29.07 o 
   4   5   9       80.33      152.60     56.55 o 
  -5   6   9       28.18       -7.29     32.21 o 
  -4   6   9       37.17       12.73     31.20 o 
  -3   6   9      247.69      229.57     39.20 o 
  -2   6   9      260.28      251.93     46.55 o 
  -1   6   9       81.58       55.87     29.31 o 
   0   6   9       31.09       53.21     23.92 o 
   1   6   9       81.85       65.62     30.71 o 
   2   6   9      260.91      279.46     35.99 o 
   3   6   9      248.19      304.76     41.99 o 
   4   6   9       37.34       -8.90     43.75 o 
   5   6   9       28.28       41.83     77.30 o 
  -6   7   9      356.07      350.79     48.65 o 
  -5   7   9       24.44       64.05     44.63 o 
  -4   7   9      146.66       10.39     70.18 o 
  -3   7   9      313.57      398.48     41.63 o 
  -2   7   9      104.89      143.89     64.41 o 
  -1   7   9        4.66      -33.78     33.78 o 
   0   7   9      263.47      227.88     30.68 o 
   1   7   9        4.63       36.15     25.71 o 
   2   7   9      105.31       87.07     33.54 o 
   3   7   9      313.32      316.24     42.24 o 
   4   7   9      146.62      172.40     32.41 o 
   5   7   9       24.24       70.55     28.20 o 
   6   7   9      356.14      373.58     49.39 o 
  -7   8   9       56.61       89.34     38.66 o 
  -6   8   9     1655.01     1654.26    219.46 o 
  -5   8   9      998.39      960.53     66.08 o 
  -4   8   9      431.90      434.56     57.09 o 
  -3   8   9      386.93      336.86    108.29 o 
  -2   8   9      440.98      382.97     73.53 o 
  -1   8   9      531.07      651.03     50.87 o 
   0   8   9      159.53      148.13     30.27 o 
   1   8   9      530.31      434.30     49.65 o 
   2   8   9      439.84      394.05     82.31 o 
   3   8   9      387.04      510.76     97.25 o 
   4   8   9      431.21      439.38     48.18 o 
   5   8   9      998.33      960.76     69.67 o 
   6   8   9     1655.68     1734.21     87.10 o 
   7   8   9       56.71      111.31     38.80 o 
  -8   9   9      383.07      387.11     54.16 o 
  -7   9   9     1030.76      962.94     69.31 o 
  -6   9   9      426.82      389.16    163.54 o 
  -5   9   9      542.67      487.97     59.10 o 
  -4   9   9      199.70      238.58     43.52 o 
  -3   9   9      493.32      453.58     59.18 o 
  -2   9   9      451.13      455.62     54.14 o 
  -1   9   9      130.29      183.05     94.78 o 
   0   9   9      300.57      397.85     36.67 o 
   1   9   9      130.54       86.40     40.42 o 
   2   9   9      451.31      465.56     52.56 o 
   3   9   9      493.83      475.79     51.41 o 
   4   9   9      199.58      130.28     46.84 o 
   5   9   9      542.68      457.24     57.75 o 
   6   9   9      426.68      415.90     70.65 o 
   7   9   9     1032.01      940.93     70.66 o 
   8   9   9      383.08      429.26     54.28 o 
  -9  10   9      118.85       97.13     46.19 o 
  -8  10   9       20.74       18.42     42.60 o 
  -7  10   9       39.63       50.35     37.73 o 
  -6  10   9       88.84      -34.41     54.21 o 
  -5  10   9      512.30      454.12     63.32 o 
  -4  10   9      171.80      240.43     43.47 o 
  -3  10   9      205.74      189.88     56.47 o 
  -2  10   9     1023.13      966.42    114.65 o 
  -1  10   9      622.21      746.57     64.58 o 
   0  10   9      132.89       67.65     38.37 o 
   1  10   9      621.87      705.42     59.68 o 
   2  10   9     1023.51     1170.31     70.96 o 
   3  10   9      205.91      195.60     48.12 o 
   4  10   9      172.62      202.20     41.10 o 
   5  10   9      512.42      619.50     60.45 o 
   6  10   9       88.81      122.27     44.17 o 
   7  10   9       39.69        4.89     47.26 o 
   8  10   9       20.77       74.22     42.23 o 
   9  10   9      119.08      191.48     49.55 o 
 -10  11   9       95.60       75.20     69.43 o 
  -9  11   9      124.50      176.17     67.01 o 
  -8  11   9      149.20      192.40     70.94 o 
  -7  11   9        4.68       22.25     49.77 o 
  -6  11   9       71.24       93.27     61.32 o 
  -5  11   9       50.58       41.83     63.91 o 
  -4  11   9      377.12      394.42     87.58 o 
  -3  11   9      167.26      240.08     67.34 o 
  -2  11   9      982.02      835.03     98.21 o 
  -1  11   9      651.38      840.96     93.78 o 
   0  11   9      199.36      233.14     81.14 o 
   1  11   9      651.23      658.69     66.13 o 
   2  11   9      981.90     1224.18     75.73 o 
   3  11   9      167.31      119.03     56.72 o 
   4  11   9      377.28      362.79     68.34 o 
   5  11   9       50.23      -11.54     44.07 o 
   6  11   9       71.30      136.69     38.74 o 
   7  11   9        4.68       56.37     34.65 o 
   8  11   9      149.61      115.87     50.04 o 
   9  11   9      124.37       67.17     51.76 o 
  10  11   9       95.53      159.04     46.30 o 
 -10  12   9        0.86      -17.57     66.84 o 
  -9  12   9       70.77      134.93     70.52 o 
  -8  12   9       29.13       16.23     63.91 o 
  -7  12   9       66.26       62.74     77.63 o 
  -6  12   9      139.67      129.33     71.77 o 
  -5  12   9       32.11      -36.97     60.56 o 
  -4  12   9      199.05      238.75     69.77 o 
  -3  12   9      212.23      127.91     79.72 o 
  -2  12   9      264.71      252.38     74.87 o 
  -1  12   9      121.39       69.60     62.99 o 
   0  12   9        6.08      -24.15     55.69 o 
   1  12   9      121.44      141.56     45.42 o 
   2  12   9      264.88      329.10     51.02 o 
   3  12   9      211.68      167.16     54.95 o 
   4  12   9      199.07      188.92     54.08 o 
   5  12   9       32.02      142.14     36.24 o 
   6  12   9      139.60      152.15     76.33 o 
   7  12   9       66.25       76.88     94.36 o 
   8  12   9       29.11       51.33     43.38 o 
   9  12   9       70.64       86.08     44.89 o 
  10  12   9        0.84      -15.58     46.86 o 
  11  12   9       48.15       78.37     78.13 o 
 -10  13   9       80.03        0.00     81.56 o 
  -9  13   9       33.82       62.24     72.78 o 
  -8  13   9       28.81       68.68     56.88 o 
  -7  13   9       15.87      132.92     63.24 o 
  -6  13   9       65.54      -40.32     76.96 o 
  -5  13   9      285.80      173.08     83.23 o 
  -4  13   9      173.71       53.87     90.76 o 
  -3  13   9       70.61       15.14     79.39 o 
  -2  13   9      154.42      381.54     62.15 o 
  -1  13   9      121.06      -44.59     79.30 o 
   0  13   9       55.22      110.87     37.63 o 
   1  13   9      121.44       95.93     46.66 o 
   2  13   9      154.47      100.74     67.51 o 
   3  13   9       70.82       50.93     49.27 o 
   4  13   9      173.28      158.33     61.61 o 
   5  13   9      285.98      301.25     65.18 o 
   6  13   9       65.65      126.75     39.48 o 
   7  13   9       15.94       -1.02     74.95 o 
   8  13   9       28.89      -33.90     48.70 o 
   9  13   9       34.03      -91.07    111.43 o 
  10  13   9       80.01      125.20     57.28 o 
  -8  14   9        4.70       54.46     58.81 o 
  -7  14   9       77.23       79.22     79.22 o 
  -6  14   9      106.01       51.36     72.69 o 
  -5  14   9       65.71      133.84     70.02 o 
  -4  14   9      109.82      155.85     72.86 o 
  -3  14   9       57.06        8.11     59.90 o 
  -2  14   9        1.79       47.85     67.76 o 
  -1  14   9       81.35       23.76     76.46 o 
   0  14   9      159.57      107.60     52.66 o 
   1  14   9       81.10       92.04     52.04 o 
   2  14   9        1.81      -17.51     79.97 o 
   3  14   9       57.27       35.49    101.09 o 
   4  14   9      110.05       70.71     65.71 o 
   5  14   9       65.92      125.15     47.02 o 
   6  14   9      105.92      139.11     51.27 o 
   7  14   9       77.36       42.58     54.38 o 
   8  14   9        4.65      -54.59     54.59 o 
  -7  15   9       20.73      -18.65     87.50 o 
  -6  15   9       98.57      109.17     73.87 o 
  -5  15   9        9.52      106.74     68.93 o 
  -4  15   9      138.59      113.52     77.63 o 
  -3  15   9      179.95      232.39     88.17 o 
  -2  15   9       56.04       68.09     56.47 o 
  -1  15   9       76.59       84.66     84.66 o 
   0  15   9      141.05      152.26     51.76 o 
   1  15   9       76.31      101.46     54.88 o 
   2  15   9       56.20       48.86     48.39 o 
   3  15   9      179.98      255.19     56.78 o 
   4  15   9      138.49      125.53     74.45 o 
   5  15   9        9.49      -18.46     52.09 o 
   6  15   9       98.56      108.72     53.40 o 
  -4  16   9       20.20        0.00     82.15 o 
  -3  16   9       69.38        9.20     84.57 o 
  -2  16   9       12.13       18.15     67.93 o 
  -1  16   9       37.35      270.87     58.47 o 
   0  16   9       37.09       93.10     50.63 o 
   1  16   9       37.48      100.52     52.25 o 
   2  16   9       12.15       65.47     43.23 o 
   3  16   9       69.29       63.69     47.76 o 
   4  16   9       20.20       63.35     55.84 o 
   0   0  10      803.89      737.82     77.30 o 
  -1   1  10      171.92      229.80     42.58 o 
   0   1  10     3620.41     3235.99     85.33 o 
   1   1  10      171.63      197.76     43.83 o 
  -2   2  10     1726.39     1699.83    102.14 o 
  -1   2  10      377.76      433.06     90.81 o 
   0   2  10      270.65      210.28     28.37 o 
   1   2  10      377.54      391.49     41.05 o 
   2   2  10     1727.89     1999.23    111.34 o 
  -3   3  10      361.17      369.66     63.33 o 
  -2   3  10       41.39       39.44     31.37 o 
  -1   3  10       21.01       -0.26     30.83 o 
   0   3  10      201.76      196.33     29.31 o 
   1   3  10       21.13       47.77     25.01 o 
   2   3  10       41.48       50.99     32.98 o 
   3   3  10      363.07      340.64     61.07 o 
  -4   4  10      310.30      302.49     59.48 o 
  -3   4  10       54.12       77.46     32.96 o 
  -2   4  10      812.34      875.11     72.28 o 
  -1   4  10      380.66      375.38     41.78 o 
   0   4  10     1357.26     1454.85     56.29 o 
   1   4  10      379.46      332.73     38.95 o 
   2   4  10      812.19      857.25     56.28 o 
   3   4  10       54.15       76.32     31.73 o 
   4   4  10      309.77      386.73     59.14 o 
  -5   5  10      448.05      591.01     69.18 o 
  -4   5  10       81.02       77.87     37.22 o 
  -3   5  10       17.85      -31.31     31.31 o 
  -2   5  10       51.99       77.47     34.01 o 
  -1   5  10      599.49      538.05     52.06 o 
   0   5  10      562.65      575.83     47.01 o 
   1   5  10      598.79      612.84     53.02 o 
   2   5  10       52.02       23.07     37.14 o 
   3   5  10       17.89      -11.40     39.53 o 
   4   5  10       80.88      112.34     37.19 o 
   5   5  10      448.66      340.97     65.92 o 
  -6   6  10      207.75      264.26     57.64 o 
  -5   6  10      189.74      192.96     42.56 o 
  -4   6  10       56.73       36.41     35.85 o 
  -3   6  10      144.80      109.61     36.52 o 
  -2   6  10      612.34      601.84     53.35 o 
  -1   6  10      105.58       90.69     31.64 o 
   0   6  10     1771.43     1926.01     69.30 o 
   1   6  10      105.79       82.36     47.98 o 
   2   6  10      612.23      570.89     50.78 o 
   3   6  10      145.20       96.07     37.32 o 
   4   6  10       56.74       50.70     39.44 o 
   5   6  10      188.44      162.62     42.46 o 
   6   6  10      207.73      337.29     64.83 o 
  -7   7  10     1056.99     1054.20    100.80 o 
  -6   7  10      528.28      528.04     59.73 o 
  -5   7  10       65.05       85.28     38.84 o 
  -4   7  10      107.70       76.36     37.58 o 
  -3   7  10      155.98      120.42     37.16 o 
  -2   7  10       44.06       34.28     61.99 o 
  -1   7  10        0.48       49.55     72.49 o 
   0   7  10        1.28      -24.70     25.97 o 
   1   7  10        0.51       26.41     39.11 o 
   2   7  10       43.92       50.24     62.11 o 
   3   7  10      155.92      180.95     42.44 o 
   4   7  10      107.63      109.75     61.86 o 
   5   7  10       64.86       87.87     37.00 o 
   6   7  10      528.43      455.25     60.91 o 
   7   7  10     1057.15     1116.02    107.83 o 
  -8   8  10      809.05      898.52     96.79 o 
  -7   8  10      581.11      603.17     65.63 o 
  -6   8  10        7.73      -40.01     40.01 o 
  -5   8  10       54.55       13.15     38.10 o 
  -4   8  10      613.49      734.90     61.87 o 
  -3   8  10      534.53      542.38     51.63 o 
  -2   8  10       68.34       95.06     44.55 o 
  -1   8  10      150.76       81.79     41.48 o 
   0   8  10       88.02       77.96     31.96 o 
   1   8  10      151.03      113.77     35.97 o 
   2   8  10       68.15       44.83     32.40 o 
   3   8  10      534.46      589.12     81.23 o 
   4   8  10      612.37      612.27     57.64 o 
   5   8  10       54.62       53.43     37.11 o 
   6   8  10        7.73      -29.00     35.36 o 
   7   8  10      581.70      527.92     92.02 o 
   8   8  10      810.20      709.71     93.11 o 
  -9   9  10       27.24      -71.52     71.52 o 
  -8   9  10       51.25       48.80     45.91 o 
  -7   9  10       66.02       59.20     43.76 o 
  -6   9  10        7.40       96.65     61.82 o 
  -5   9  10      246.70      273.01     50.49 o 
  -4   9  10      182.71      181.18     42.76 o 
  -3   9  10      103.98      114.40     38.90 o 
  -2   9  10       81.84       94.15     44.59 o 
  -1   9  10      617.50      628.81     61.48 o 
   0   9  10      117.32      129.80     31.59 o 
   1   9  10      617.15      536.91     60.62 o 
   2   9  10       81.79      138.72     41.30 o 
   3   9  10      103.51      117.42     44.67 o 
   4   9  10      183.12      180.96     58.64 o 
   5   9  10      245.95      243.43     49.12 o 
   6   9  10        7.38        4.24     72.36 o 
   7   9  10       65.62      141.17     40.37 o 
   8   9  10       51.34       77.41    100.13 o 
   9   9  10       27.34       69.60     64.25 o 
 -10  10  10        3.39      -58.89     81.98 o 
  -9  10  10       24.32       68.90     47.17 o 
  -8  10  10       95.13       50.28     51.20 o 
  -7  10  10       95.50       71.91     46.09 o 
  -6  10  10       54.91      -38.83     49.94 o 
  -5  10  10       57.04      -70.23     70.23 o 
  -4  10  10      120.52       20.24     47.93 o 
  -3  10  10       15.12       -7.04     41.51 o 
  -2  10  10       54.93       38.67     52.99 o 
  -1  10  10      270.65      207.38     55.17 o 
   0  10  10      285.63      340.80     46.28 o 
   1  10  10      269.91      296.55     56.22 o 
   2  10  10       54.76      119.82     44.51 o 
   3  10  10       15.06      -50.57     50.57 o 
   4  10  10      120.84       96.02     68.76 o 
   5  10  10       57.13       88.08     45.65 o 
   6  10  10       54.73      105.59     36.27 o 
   7  10  10       95.78      127.13     47.38 o 
   8  10  10       95.12       74.58     49.20 o 
   9  10  10       24.39       56.63     47.85 o 
  10  10  10        3.26       59.06     65.92 o 
 -10  11  10      150.95       96.70     74.12 o 
  -9  11  10       62.70       50.69     71.69 o 
  -8  11  10       84.12       40.66     65.58 o 
  -7  11  10       21.89      180.77     63.33 o 
  -6  11  10      222.03      198.09     75.46 o 
  -5  11  10      150.56      289.27     64.25 o 
  -4  11  10       32.53       72.53     63.24 o 
  -3  11  10      147.74      227.87     70.52 o 
  -2  11  10      150.91       98.38     60.48 o 
  -1  11  10      462.21      529.78     89.84 o 
   0  11  10       12.18       -0.59     37.00 o 
   1  11  10      461.88      512.87     59.36 o 
   2  11  10      150.89       92.70     43.93 o 
   3  11  10      147.90      182.36     45.64 o 
   4  11  10       32.49      -24.58     46.86 o 
   5  11  10      150.57      182.12    174.75 o 
   6  11  10      221.68      156.87     58.26 o 
   7  11  10       21.96      -48.26     48.26 o 
   8  11  10       84.12      120.08     48.94 o 
   9  11  10       62.89       66.50     52.01 o 
  10  11  10      150.77      166.49     70.60 o 
  11  11  10       27.64      -92.94     92.94 o 
 -10  12  10       10.14      110.51     59.73 o 
  -9  12  10       34.59      -82.73     82.73 o 
  -8  12  10       68.97      -78.88     78.88 o 
  -7  12  10      127.89       91.10     60.31 o 
  -6  12  10      280.15      321.81     82.82 o 
  -5  12  10      193.90      235.32     79.22 o 
  -4  12  10       69.49       53.79     56.97 o 
  -3  12  10       19.28        7.53     55.96 o 
  -2  12  10      118.89       22.34     76.46 o 
  -1  12  10       86.39       88.84     60.15 o 
   0  12  10      126.07       38.26     59.18 o 
   1  12  10       86.36       85.77     46.81 o 
   2  12  10      118.91      159.94     46.71 o 
   3  12  10       19.36       35.98     44.73 o 
   4  12  10       69.69       15.23     49.60 o 
   5  12  10      193.83      159.58    129.66 o 
   6  12  10      280.79      304.12     96.70 o 
   7  12  10      128.19      164.55     95.62 o 
   8  12  10       68.98       39.89     47.60 o 
   9  12  10       34.65       74.49     47.48 o 
  10  12  10       10.17      -50.22     53.21 o 
  -9  13  10       46.70       27.94     70.35 o 
  -8  13  10       31.01       45.09     61.82 o 
  -7  13  10        7.98      -61.23     87.84 o 
  -6  13  10      151.92      221.18     56.47 o 
  -5  13  10      160.51      199.35     78.80 o 
  -4  13  10       48.51       40.74     68.60 o 
  -3  13  10       41.83       16.06     74.28 o 
  -2  13  10      123.61       95.03     75.12 o 
  -1  13  10       41.99      -39.32     67.26 o 
   0  13  10       14.00       15.68     47.82 o 
   1  13  10       41.97       39.35     46.92 o 
   2  13  10      123.71       12.05     71.44 o 
   3  13  10       41.96        0.42     64.20 o 
   4  13  10       48.50      110.76     42.91 o 
   5  13  10      160.53      158.16     55.22 o 
   6  13  10      151.60      211.99     48.02 o 
   7  13  10        7.98      -37.83     55.75 o 
   8  13  10       31.05       25.16     47.93 o 
  -7  14  10        0.93        0.00     67.84 o 
  -6  14  10       29.26      -62.99     93.11 o 
  -5  14  10       28.43      -83.99     83.99 o 
  -4  14  10       11.55       -8.62     69.68 o 
  -3  14  10       20.43      -81.65     81.65 o 
  -2  14  10       25.00       75.79     63.58 o 
  -1  14  10       75.04       33.46     81.14 o 
   0  14  10        3.17       54.17     54.18 o 
   1  14  10       75.12       41.85     53.00 o 
   2  14  10       25.07      -57.96     57.96 o 
   3  14  10       20.42      120.16     64.04 o 
   4  14  10       11.57       21.51     49.46 o 
   5  14  10       28.44      -61.68     88.17 o 
   6  14  10       29.35       58.89     49.61 o 
   7  14  10        0.94       50.80     49.12 o 
  -5  15  10       33.34      -55.96     79.14 o 
  -4  15  10       12.64       54.96     74.45 o 
  -3  15  10       52.84      -18.07     95.70 o 
  -2  15  10       84.90      143.21     68.18 o 
  -1  15  10        2.19      -76.54     76.54 o 
   0  15  10       87.78      114.41     49.47 o 
   1  15  10        2.19      -14.09     71.27 o 
   2  15  10       84.78      158.09     54.61 o 
   3  15  10       53.03      -18.11     52.37 o 
   4  15  10       12.69       92.26     46.11 o 
   0   1  11        0.81       26.92     24.06 o 
  -1   2  11      606.49      673.87    137.99 o 
   0   2  11       41.64       22.05     23.11 o 
   1   2  11      606.71      619.49     49.59 o 
  -2   3  11      763.75      823.37     83.03 o 
  -1   3  11       45.82       53.87     50.44 o 
   0   3  11     1338.29     1323.35     56.92 o 
   1   3  11       45.77       84.73     63.79 o 
   2   3  11      763.58      811.59     59.67 o 
  -3   4  11      521.77      524.12     49.99 o 
  -2   4  11      675.15      688.21     56.66 o 
  -1   4  11     2783.70     2634.26    117.87 o 
   0   4  11      221.67      202.31     34.74 o 
   1   4  11     2782.99     2680.61    100.56 o 
   2   4  11      675.11      672.51     56.73 o 
   3   4  11      521.24      546.50     56.21 o 
  -4   5  11      318.69      271.36     88.76 o 
  -3   5  11      984.39      977.94    182.28 o 
  -2   5  11      510.07      572.52     55.89 o 
  -1   5  11      231.10      116.49     75.87 o 
   0   5  11       31.03       64.97     30.23 o 
   1   5  11      231.40      241.18     70.31 o 
   2   5  11      510.42      543.48     52.37 o 
   3   5  11      984.93     1091.85     68.04 o 
   4   5  11      318.97      411.32     85.95 o 
  -5   6  11      214.51      177.36    129.29 o 
  -4   6  11      496.02      538.94     53.13 o 
  -3   6  11       39.57      121.73     59.90 o 
  -2   6  11      242.15      248.35     47.12 o 
  -1   6  11      113.15      131.61     42.59 o 
   0   6  11       14.90       47.61     49.21 o 
   1   6  11      113.45       98.53     38.12 o 
   2   6  11      242.13      218.98     47.82 o 
   3   6  11       39.34       59.15     33.04 o 
   4   6  11      496.50      516.00     56.12 o 
   5   6  11      214.59      152.84     49.81 o 
  -6   7  11        7.90       21.44     43.92 o 
  -5   7  11      322.56      349.07     46.43 o 
  -4   7  11      141.20      113.92     41.26 o 
  -3   7  11      171.01      195.13     39.24 o 
  -2   7  11      153.39       84.12     40.51 o 
  -1   7  11       94.27       50.14     39.79 o 
   0   7  11      625.63      655.19     44.54 o 
   1   7  11       94.02       81.17     39.06 o 
   2   7  11      153.03      181.28     55.55 o 
   3   7  11      171.31      143.02     71.94 o 
   4   7  11      140.90       65.37     39.82 o 
   5   7  11      322.43      346.89     51.81 o 
   6   7  11        7.90      -54.25     54.25 o 
  -7   8  11      276.64      209.85     54.26 o 
  -6   8  11      133.05       39.84     43.53 o 
  -5   8  11      112.69      192.89     42.95 o 
  -4   8  11      164.05      248.40     96.74 o 
  -3   8  11      195.01      209.52     43.48 o 
  -2   8  11      261.19      323.31     48.04 o 
  -1   8  11      189.93      166.53     49.18 o 
   0   8  11      720.80      857.48     59.72 o 
   1   8  11      189.45      212.65     47.63 o 
   2   8  11      261.66      275.36     49.08 o 
   3   8  11      194.59      144.93     62.32 o 
   4   8  11      164.58      214.04     46.79 o 
   5   8  11      112.73      169.52     39.38 o 
   6   8  11      132.96       64.99     44.73 o 
   7   8  11      277.08      283.00     62.07 o 
  -8   9  11       89.80       36.97     52.24 o 
  -7   9  11       76.26       21.20     54.49 o 
  -6   9  11      105.73       99.37     42.80 o 
  -5   9  11      271.42      182.58     50.72 o 
  -4   9  11        0.05        3.14     39.39 o 
  -3   9  11      319.37      316.82     52.62 o 
  -2   9  11      337.34      249.86     53.85 o 
  -1   9  11      251.23      208.96     52.52 o 
   0   9  11      378.59      350.17     44.22 o 
   1   9  11      251.61      198.45     51.91 o 
   2   9  11      337.56      327.34     57.85 o 
   3   9  11      319.37      335.85     54.72 o 
   4   9  11        0.06       51.13     34.73 o 
   5   9  11      271.45      164.40     82.61 o 
   6   9  11      105.52      120.71     46.09 o 
   7   9  11       76.26      105.58     80.10 o 
   8   9  11       89.91       24.94     51.87 o 
  -9  10  11       65.58       92.80     51.24 o 
  -8  10  11       10.00      -24.05     86.41 o 
  -7  10  11       52.59       50.03     46.24 o 
  -6  10  11      256.31      369.74     55.31 o 
  -5  10  11      183.33      206.20     46.73 o 
  -4  10  11       11.45       70.60     40.94 o 
  -3  10  11        5.42      -55.02     72.15 o 
  -2  10  11      138.61      199.99     45.55 o 
  -1  10  11       90.78       39.63     47.97 o 
   0  10  11       11.10      -37.94     37.94 o 
   1  10  11       90.76       65.20     92.10 o 
   2  10  11      138.85      167.77     48.52 o 
   3  10  11        5.44      -17.59     42.60 o 
   4  10  11       11.38       98.42     62.57 o 
   5  10  11      183.42      200.94     51.64 o 
   6  10  11      256.63      220.79     58.32 o 
   7  10  11       52.66      113.50     48.26 o 
   8  10  11        9.98      106.65     43.81 o 
   9  10  11       65.73      131.33     45.83 o 
 -10  11  11       10.93      -80.31     80.31 o 
  -9  11  11       63.66       17.82     70.27 o 
  -8  11  11       11.97      -25.85     71.61 o 
  -7  11  11        8.56      100.13     50.11 o 
  -6  11  11       24.60      -85.83     85.83 o 
  -5  11  11       41.93      -39.48     70.27 o 
  -4  11  11       26.48      139.28     62.91 o 
  -3  11  11      148.00      129.41     64.16 o 
  -2  11  11       97.74      -30.12     74.45 o 
  -1  11  11       87.91       37.31     72.78 o 
   0  11  11        7.77      -82.33     89.55 o 
   1  11  11       88.07      -49.70     49.70 o 
   2  11  11       97.77      115.96     46.76 o 
   3  11  11      147.83       76.24     47.00 o 
   4  11  11       26.43        7.39    100.84 o 
   5  11  11       41.97       -2.55     50.93 o 
   6  11  11       24.72       45.02     42.72 o 
   7  11  11        8.62      -35.58     62.78 o 
   8  11  11       11.93        7.63     82.11 o 
   9  11  11       63.73      -48.27     59.12 o 
  10  11  11       10.97       40.97     83.69 o 
  -8  12  11       49.04       18.07     63.91 o 
  -7  12  11       80.49      184.12     72.78 o 
  -6  12  11      103.10      119.46     70.35 o 
  -5  12  11       48.48      191.57     70.18 o 
  -4  12  11       43.88       40.82     74.37 o 
  -3  12  11       24.39       56.30     71.44 o 
  -2  12  11      273.08      357.62     83.74 o 
  -1  12  11      187.51      260.41     71.02 o 
   0  12  11        6.51       19.39     42.45 o 
   1  12  11      187.45      118.53     71.02 o 
   2  12  11      272.67      318.93     60.08 o 
   3  12  11       24.43      -52.24     52.24 o 
   4  12  11       43.77       74.38     69.52 o 
   5  12  11       48.46      -22.90     55.11 o 
   6  12  11      103.17      100.19     64.16 o 
   7  12  11       80.33      112.24     51.71 o 
   8  12  11       49.12      127.46     54.92 o 
  -7  13  11       68.54       36.89     73.78 o 
  -6  13  11      144.65       62.91     82.82 o 
  -5  13  11       40.79      202.11     67.51 o 
  -4  13  11      240.24      344.99     83.65 o 
  -3  13  11        2.42        8.53     62.99 o 
  -2  13  11       21.10       -8.37     67.76 o 
  -1  13  11       33.40      167.06     55.38 o 
   0  13  11      122.98       84.80    100.22 o 
   1  13  11       33.44      101.88    100.47 o 
   2  13  11       21.17       19.91     50.53 o 
   3  13  11        2.39       38.14     46.04 o 
   4  13  11      240.06      285.13     73.28 o 
   5  13  11       40.76       85.07    101.35 o 
   6  13  11      144.64      185.78     76.67 o 
   7  13  11       68.44       74.15     83.23 o 
  -5  14  11       34.90      129.91     76.54 o 
  -4  14  11       52.44      118.54     81.06 o 
  -3  14  11       15.21      -62.91     75.79 o 
  -2  14  11        2.78       44.50     68.34 o 
  -1  14  11       65.30      106.16     53.12 o 
   0  14  11        5.09      -17.70     50.71 o 
   1  14  11       65.43       89.70     88.50 o 
   2  14  11        2.78       44.81     46.95 o 
   3  14  11       15.23       51.79     63.12 o 
   4  14  11       52.48       68.40     49.39 o 
   5  14  11       34.97       99.48     51.08 o 
   0   0  12        3.19      -22.75     56.30 o 
  -1   1  12      121.64      125.98     41.32 o 
   0   1  12      138.72      138.28     29.05 o 
   1   1  12      121.07      -17.15     66.59 o 
  -2   2  12     1376.79     1255.97    106.91 o 
  -1   2  12       60.45       13.22     57.80 o 
   0   2  12      334.21      249.43     36.44 o 
   1   2  12       60.20      124.37     34.84 o 
   2   2  12     1377.91     1543.48    105.24 o 
  -3   3  12     1787.23     1749.94    123.05 o 
  -2   3  12     1228.78     1259.48     74.41 o 
  -1   3  12     2354.51     2269.73    168.06 o 
   0   3  12      469.29      493.89     46.43 o 
   1   3  12     2353.84     2115.57     93.06 o 
   2   3  12     1228.95     1066.97    145.85 o 
   3   3  12     1788.35     1577.36    117.03 o 
  -4   4  12      271.77      271.04     77.46 o 
  -3   4  12      414.38      390.08     48.98 o 
  -2   4  12      785.75      694.59     85.20 o 
  -1   4  12     1271.93     1152.56     75.41 o 
   0   4  12      483.49      452.08     41.88 o 
   1   4  12     1272.26     1376.04    127.03 o 
   2   4  12      785.07      790.62     63.20 o 
   3   4  12      413.71      294.12     52.02 o 
   4   4  12      272.01      303.16     69.18 o 
  -5   5  12      882.40      817.46     91.35 o 
  -4   5  12      298.63      414.00     50.75 o 
  -3   5  12       25.75      -16.00     44.38 o 
  -2   5  12      910.63      959.75     73.71 o 
  -1   5  12       20.36        6.82     36.44 o 
   0   5  12     1406.88     1327.50     63.35 o 
   1   5  12       20.47       67.85     43.33 o 
   2   5  12      910.51      913.09     70.41 o 
   3   5  12       25.77       63.00     44.50 o 
   4   5  12      298.83      230.55     53.83 o 
   5   5  12      880.27     1025.92    100.13 o 
  -6   6  12      354.63      247.11     77.04 o 
  -5   6  12      709.84      645.97     66.11 o 
  -4   6  12       49.10       84.09     34.82 o 
  -3   6  12      164.19      124.20     50.14 o 
  -2   6  12      190.76      220.17     48.52 o 
  -1   6  12     1627.38     1498.02     84.43 o 
   0   6  12      668.80      624.84     71.88 o 
   1   6  12     1628.95     1486.04    117.62 o 
   2   6  12      190.77      225.82     54.88 o 
   3   6  12      164.36      155.47     40.47 o 
   4   6  12       49.11       31.45     83.78 o 
   5   6  12      710.15      747.23     82.57 o 
   6   6  12      354.71      339.80     93.36 o 
  -7   7  12       30.30      -70.02     70.02 o 
  -6   7  12      147.88       73.99     73.03 o 
  -5   7  12       47.20       95.91     36.32 o 
  -4   7  12      392.36      480.17     52.11 o 
  -3   7  12       71.37       92.15     42.84 o 
  -2   7  12       14.62       26.94     42.13 o 
  -1   7  12      124.95      105.11     66.42 o 
   0   7  12      423.21      550.77     55.04 o 
   1   7  12      124.60       73.53     47.90 o 
   2   7  12       14.69        3.28     42.86 o 
   3   7  12       71.39       74.26     38.06 o 
   4   7  12      392.89      321.62     55.77 o 
   5   7  12       47.37       18.82     42.50 o 
   6   7  12      147.66      128.55     47.29 o 
   7   7  12       30.08       37.81     58.14 o 
  -8   8  12      403.86      534.63     90.93 o 
  -7   8  12      189.36      172.89     52.65 o 
  -6   8  12       71.88      -18.27     50.89 o 
  -5   8  12      258.52      173.23     51.55 o 
  -4   8  12       64.66       85.89     82.94 o 
  -3   8  12      112.84       11.20     48.56 o 
  -2   8  12      313.42      273.60     52.28 o 
  -1   8  12      364.27      332.10     55.45 o 
   0   8  12       33.12       91.43     50.26 o 
   1   8  12      364.30      410.86     54.24 o 
   2   8  12      313.16      294.90     50.61 o 
   3   8  12      112.70      143.91     63.95 o 
   4   8  12       64.44       54.32     42.91 o 
   5   8  12      258.03      214.54     57.08 o 
   6   8  12       71.80      102.22     40.02 o 
   7   8  12      189.05      128.12     55.01 o 
   8   8  12      404.31      528.10     86.33 o 
  -9   9  12      356.88      383.80     86.33 o 
  -8   9  12       35.56       63.60     44.07 o 
  -7   9  12      138.89       65.28     58.63 o 
  -6   9  12      137.23      175.40     67.17 o 
  -5   9  12      215.42      203.67     56.37 o 
  -4   9  12       44.46       93.74     44.42 o 
  -3   9  12      351.73      322.80     56.44 o 
  -2   9  12       90.66       28.93     46.63 o 
  -1   9  12      383.39      500.91    101.81 o 
   0   9  12      139.49      109.62     42.61 o 
   1   9  12      383.63      464.09     61.36 o 
   2   9  12       90.74       15.40     48.81 o 
   3   9  12      351.60      346.57     50.93 o 
   4   9  12       44.59      108.12     37.24 o 
   5   9  12      215.35      292.93    158.27 o 
   6   9  12      136.84      137.67     51.11 o 
   7   9  12      138.88      146.77     57.43 o 
   8   9  12       35.68      135.17     44.22 o 
   9   9  12      356.30      463.77     82.57 o 
  -9  10  12       98.44      -40.48    104.27 o 
  -8  10  12       41.81       61.47     47.12 o 
  -7  10  12      187.41       97.26     54.81 o 
  -6  10  12       42.88       33.00     47.70 o 
  -5  10  12      110.90      138.39     53.50 o 
  -4  10  12      215.11      260.25     48.26 o 
  -3  10  12      430.26      520.92     61.29 o 
  -2  10  12      285.03      311.22     56.10 o 
  -1  10  12      300.73      490.63     87.21 o 
   0  10  12       46.77      100.22     35.61 o 
   1  10  12      300.43      311.50     59.27 o 
   2  10  12      284.90      249.38     51.12 o 
   3  10  12      430.56      568.10     66.46 o 
   4  10  12      215.39      262.54     51.13 o 
   5  10  12      110.79       28.09     47.37 o 
   6  10  12       42.84       21.31     62.03 o 
   7  10  12      187.55       90.38     55.58 o 
   8  10  12       41.67       70.81     49.72 o 
   9  10  12       98.43      126.23    113.73 o 
  -8  11  12       10.74       73.11     60.65 o 
  -7  11  12        6.84      -79.81     85.58 o 
  -6  11  12      236.93      302.24     84.16 o 
  -5  11  12       65.23      101.22     65.33 o 
  -4  11  12       39.17      -41.32     81.48 o 
  -3  11  12       54.16        8.11     75.12 o 
  -2  11  12       73.39        0.00     71.11 o 
  -1  11  12       27.00       63.99     59.90 o 
   0  11  12      108.80      214.48     75.71 o 
   1  11  12       26.99       60.49    160.24 o 
   2  11  12       73.46      124.32     72.49 o 
   3  11  12       54.19        4.47     49.03 o 
   4  11  12       38.96      101.32     74.58 o 
   5  11  12       65.31      109.92     40.46 o 
   6  11  12      236.54      264.93     57.16 o 
   7  11  12        6.83      -52.05     52.05 o 
   8  11  12       10.79      -23.15     52.89 o 
  -7  12  12       11.70       18.57     73.11 o 
  -6  12  12       22.41       36.22     78.97 o 
  -5  12  12       82.88       -8.87     86.33 o 
  -4  12  12       73.59       60.90     80.14 o 
  -3  12  12      155.97      239.92     77.55 o 
  -2  12  12       57.84       93.27     65.08 o 
  -1  12  12      127.71       25.26     83.82 o 
   0  12  12       11.33        8.87     71.52 o 
   1  12  12      127.63      218.99     57.05 o 
   2  12  12       57.72      106.35     46.50 o 
   3  12  12      155.97      167.09     59.90 o 
   4  12  12       73.67      107.48     56.72 o 
   5  12  12       82.82      101.72     56.31 o 
   6  12  12       22.40       64.71     50.82 o 
   7  12  12       11.81      -37.10     83.86 o 
  -5  13  12       55.22       46.59     71.52 o 
  -4  13  12       27.01       36.56     73.20 o 
  -3  13  12      195.23      126.32     86.58 o 
  -2  13  12       52.37      -44.67     73.11 o 
  -1  13  12       35.40       97.71     80.89 o 
   0  13  12      108.17       77.49     53.89 o 
   1  13  12       35.37      133.08     49.88 o 
   2  13  12       52.17       62.55     49.42 o 
   3  13  12      195.21      286.07     58.52 o 
   4  13  12       27.04       13.63     49.48 o 
   5  13  12       55.25      -18.65     74.62 o 
   0   1  13      188.06      102.77     32.53 o 
  -1   2  13      173.23      191.02     47.90 o 
   0   2  13      140.00      184.74     33.44 o 
   1   2  13      172.95      209.49     57.60 o 
  -2   3  13      400.40      386.39     56.47 o 
  -1   3  13      339.33      410.69    149.15 o 
   0   3  13      194.00      240.32     40.15 o 
   1   3  13      339.59      438.38     55.36 o 
   2   3  13      399.58      450.22     98.21 o 
  -3   4  13      234.88      199.81     49.55 o 
  -2   4  13       54.04       42.65     43.98 o 
  -1   4  13      953.80      947.06     73.25 o 
   0   4  13      231.01      270.32     41.67 o 
   1   4  13      954.24      974.70     70.62 o 
   2   4  13       54.07      149.56     38.15 o 
   3   4  13      234.70      222.22     48.86 o 
  -4   5  13       59.64      100.32     40.98 o 
  -3   5  13      264.40      291.55     50.99 o 
  -2   5  13      458.33      513.88     59.18 o 
  -1   5  13      435.50      373.36     59.06 o 
   0   5  13        9.39      -31.04     37.76 o 
   1   5  13      435.17      365.59     59.84 o 
   2   5  13      458.46      437.13     58.88 o 
   3   5  13      264.52      339.76     48.03 o 
   4   5  13       59.80       67.95     39.51 o 
  -5   6  13       98.65      118.92     45.86 o 
  -4   6  13      138.48       90.69     48.04 o 
  -3   6  13       62.81      103.63     45.34 o 
  -2   6  13       71.51       82.91     45.39 o 
  -1   6  13      423.02      446.29     66.30 o 
   0   6  13      691.66      637.43     63.79 o 
   1   6  13      422.64      436.27     58.47 o 
   2   6  13       71.11       95.49     44.44 o 
   3   6  13       62.71       37.41     60.86 o 
   4   6  13      138.44       80.13     49.53 o 
   5   6  13       98.97      150.05     49.69 o 
  -6   7  13       96.19       88.66     48.44 o 
  -5   7  13      113.76      160.75     48.27 o 
  -4   7  13       42.45       45.19     56.42 o 
  -3   7  13      204.49      199.26     53.41 o 
  -2   7  13       40.69      -46.10     62.03 o 
  -1   7  13      245.91      204.60     58.06 o 
   0   7  13      501.45      521.31     60.81 o 
   1   7  13      246.03      219.63     55.18 o 
   2   7  13       40.70       33.48     44.07 o 
   3   7  13      204.43      125.49     51.77 o 
   4   7  13       42.52       94.59     47.19 o 
   5   7  13      113.71       55.75     61.61 o 
   6   7  13       96.20      104.82     87.00 o 
  -7   8  13      166.64      297.20     75.62 o 
  -6   8  13       10.90      -20.31     57.14 o 
  -5   8  13        3.78       -3.73     46.22 o 
  -4   8  13      114.35       95.12     48.42 o 
  -3   8  13        2.19       -4.31     46.01 o 
  -2   8  13      211.35      217.35     79.64 o 
  -1   8  13        6.08      -48.62     48.62 o 
   0   8  13      164.70      129.74     45.79 o 
   1   8  13        6.11      -51.13     51.13 o 
   2   8  13      211.81      235.60     47.87 o 
   3   8  13        2.17       11.69     39.00 o 
   4   8  13      114.55       38.73     55.50 o 
   5   8  13        3.80       63.38     37.30 o 
   6   8  13       10.87       -3.11     46.25 o 
   7   8  13      166.74      141.99     63.24 o 
  -8   9  13       29.41        0.49     53.83 o 
  -7   9  13       21.97       39.05     45.87 o 
  -6   9  13       36.06       -9.02     80.47 o 
  -5   9  13       37.85       41.86     47.90 o 
  -4   9  13       25.65       27.77     56.80 o 
  -3   9  13       16.49      -35.42     42.04 o 
  -2   9  13       30.45       50.83     42.17 o 
  -1   9  13      357.75      350.95     60.40 o 
   0   9  13        0.76        5.85     38.96 o 
   1   9  13      357.99      413.39     59.51 o 
   2   9  13       30.45      -31.93     42.94 o 
   3   9  13       16.43       24.00     71.98 o 
   4   9  13       25.70      -21.77     69.14 o 
   5   9  13       37.89      142.02     54.00 o 
   6   9  13       36.02      -25.54     47.70 o 
   7   9  13       22.06       34.70     65.54 o 
   8   9  13       29.56       64.12     85.62 o 
  -8  10  13       14.94       51.19     52.14 o 
  -7  10  13       34.25       87.18     50.34 o 
  -6  10  13       25.34      -29.40     47.99 o 
  -5  10  13       27.02      -39.26     44.26 o 
  -4  10  13        1.58       31.10     39.23 o 
  -3  10  13       21.64      -19.70     50.03 o 
  -2  10  13        4.72       39.15     70.06 o 
  -1  10  13      137.30      143.32     53.81 o 
   0  10  13       31.65       49.15     43.24 o 
   1  10  13      136.98      112.39     73.70 o 
   2  10  13        4.73      -38.70     48.26 o 
   3  10  13       21.57       95.48     46.47 o 
   4  10  13        1.56       -9.92     46.20 o 
   5  10  13       27.03        9.06     43.25 o 
   6  10  13       25.41       48.62     45.75 o 
   7  10  13       34.30       88.36     51.75 o 
  -6  11  13       11.94      -27.61     69.52 o 
  -5  11  13       90.54       72.03     86.41 o 
  -4  11  13      259.99      159.19     83.90 o 
  -3  11  13       78.45       69.77     88.92 o 
  -2  11  13       48.27      129.41     71.69 o 
  -1  11  13      137.19      291.61     65.33 o 
   0  11  13        8.07      -47.25     52.64 o 
   1  11  13      137.16      167.35     55.10 o 
   2  11  13       48.38      -17.27     55.37 o 
   3  11  13       78.31       78.64     53.32 o 
   4  11  13      259.72      291.26     57.29 o 
   5  11  13       90.36      126.16     53.96 o 
   6  11  13       11.95       98.18     60.02 o 
  -4  12  13        1.04       27.77     66.17 o 
  -3  12  13      144.50      210.22     73.70 o 
  -2  12  13       47.85       54.29     76.79 o 
  -1  12  13        9.03      -77.88     77.88 o 
   0  12  13       64.88      137.94     58.31 o 
   1  12  13        9.08       -5.54     46.50 o 
   2  12  13       47.71      -23.96     72.49 o 
   3  12  13      144.76      143.01     57.22 o 
   4  12  13        1.04       63.96     52.26 o 
   0   0  14      876.57      896.01    102.81 o 
  -1   1  14      202.51      202.44     74.20 o 
   0   1  14       90.61      101.74     32.25 o 
   1   1  14      201.94      104.73     69.52 o 
  -2   2  14        1.62      -62.24     62.24 o 
  -1   2  14       22.21       78.22     52.79 o 
   0   2  14       13.21       22.17     32.07 o 
   1   2  14       22.11       80.19     39.19 o 
   2   2  14        1.53      -42.58     54.96 o 
  -3   3  14      942.20     1098.78    107.16 o 
  -2   3  14      117.40      234.29     41.18 o 
  -1   3  14       93.11       68.89     60.61 o 
   0   3  14      229.28      197.14     40.09 o 
   1   3  14       92.98       97.92     41.71 o 
   2   3  14      117.39       97.76     44.12 o 
   3   3  14      941.04     1034.71    116.61 o 
  -4   4  14      315.69      248.70     81.48 o 
  -3   4  14       89.47      -14.47     49.06 o 
  -2   4  14       71.59       67.18     44.48 o 
  -1   4  14      627.27      619.24    119.96 o 
   0   4  14        1.34       13.39     33.45 o 
   1   4  14      627.24      675.44    170.53 o 
   2   4  14       71.87       30.51     47.85 o 
   3   4  14       89.00       75.78     81.56 o 
   4   4  14      314.53      324.66     80.98 o 
  -5   5  14       65.79       39.32     66.34 o 
  -4   5  14       99.83       49.79     73.15 o 
  -3   5  14      266.61      304.82     54.80 o 
  -2   5  14       99.83       76.43     45.10 o 
  -1   5  14      787.01      793.74     81.98 o 
   0   5  14       79.56      119.72     43.70 o 
   1   5  14      787.08      758.97     71.56 o 
   2   5  14       99.73       45.17     50.19 o 
   3   5  14      266.46      306.27     64.45 o 
   4   5  14       99.55       43.35     48.92 o 
   5   5  14       65.92      -15.81     78.88 o 
  -6   6  14      194.05      140.62     80.64 o 
  -5   6  14      118.54      120.88     50.35 o 
  -4   6  14        9.11      -18.63     45.53 o 
  -3   6  14      115.19      217.76     45.84 o 
  -2   6  14       47.65      -39.26     47.42 o 
  -1   6  14       76.78      122.09     44.12 o 
   0   6  14       10.66       -9.17     41.85 o 
   1   6  14       76.80       92.05     49.61 o 
   2   6  14       47.62      133.65     48.68 o 
   3   6  14      115.43      133.49     47.33 o 
   4   6  14        9.08       15.81     46.01 o 
   5   6  14      119.18      158.24     53.59 o 
   6   6  14      194.31      273.63     74.62 o 
  -7   7  14       19.42      -52.45     80.14 o 
  -6   7  14       71.78       62.02     72.32 o 
  -5   7  14      122.07      212.37     51.88 o 
  -4   7  14        7.27      126.21     43.68 o 
  -3   7  14      535.91      553.11     62.84 o 
  -2   7  14        8.48      -30.26     47.85 o 
  -1   7  14       76.46      161.51     47.91 o 
   0   7  14      214.18      249.83     49.95 o 
   1   7  14       76.47       68.46     86.75 o 
   2   7  14        8.39      -11.87     87.38 o 
   3   7  14      536.42      490.29    108.25 o 
   4   7  14        7.30      -45.71     65.29 o 
   5   7  14      121.89       14.54     52.97 o 
   6   7  14       71.90       58.38     49.70 o 
   7   7  14       19.49       -8.78     73.87 o 
  -8   8  14      148.18      213.65     71.36 o 
  -7   8  14       19.67       67.11     48.63 o 
  -6   8  14        3.28      -25.93     56.65 o 
  -5   8  14       16.55       16.98     55.80 o 
  -4   8  14       26.81       53.03     50.53 o 
  -3   8  14      147.11      199.26     53.64 o 
  -2   8  14      243.82      193.48     69.81 o 
  -1   8  14       49.41      154.51     43.75 o 
   0   8  14        1.48        7.21     46.23 o 
   1   8  14       49.23       83.50     50.09 o 
   2   8  14      244.15      187.98     53.43 o 
   3   8  14      147.39       99.46     50.90 o 
   4   8  14       26.98       46.65     43.42 o 
   5   8  14       16.61       23.50     94.70 o 
   6   8  14        3.27       13.83     43.79 o 
   7   8  14       19.65      -67.84     67.84 o 
   8   8  14      148.33       18.65     89.34 o 
  -7   9  14       89.71       57.96     60.31 o 
  -6   9  14      103.40      159.59     77.25 o 
  -5   9  14       13.04       15.67     51.43 o 
  -4   9  14       59.24      130.62     47.71 o 
  -3   9  14       17.28      -51.39     51.39 o 
  -2   9  14        8.23      -59.35     72.40 o 
  -1   9  14       88.04      115.55     51.73 o 
   0   9  14      100.16       44.59     46.71 o 
   1   9  14       88.02      123.84     55.00 o 
   2   9  14        8.18      -37.94     85.24 o 
   3   9  14       17.46       94.07     45.61 o 
   4   9  14       59.03      125.42     48.46 o 
   5   9  14       13.12       34.53     50.35 o 
   6   9  14      103.35      169.25     52.56 o 
  -5  10  14       27.17       72.59     60.06 o 
  -4  10  14        7.60        8.39     53.55 o 
  -3  10  14       90.09       60.09     55.82 o 
  -2  10  14        5.21      -56.56     56.56 o 
  -1  10  14        3.80      -19.94     49.17 o 
   0  10  14       93.46      140.76     76.87 o 
   1  10  14        3.79      -48.10     48.10 o 
   2  10  14        5.18        5.85    115.44 o 
   3  10  14       90.04       -0.50     59.14 o 
   4  10  14        7.67       40.36     47.77 o 
   5  10  14       27.19      -49.09     49.09 o 
  -2  11  14       48.46      138.70     69.77 o 
  -1  11  14        4.64      -36.81     72.36 o 
   0  11  14       15.13       -4.74     48.73 o 
   1  11  14        4.61       41.50     49.19 o 
   2  11  14       48.26       91.23     55.67 o 
   0   1  15       27.23       47.92     38.85 o 
  -1   2  15      108.01       93.62     50.15 o 
   0   2  15        1.45       24.14     36.05 o 
   1   2  15      108.05       69.95     49.10 o 
  -2   3  15       38.39       93.67     41.82 o 
  -1   3  15      213.15      271.85     62.53 o 
   0   3  15        2.64       13.68     45.48 o 
   1   3  15      213.47      193.31     54.17 o 
   2   3  15       38.51        0.25     51.02 o 
  -3   4  15       93.06       77.95     47.88 o 
  -2   4  15      108.22      103.86     45.19 o 
  -1   4  15       27.56       56.48     46.63 o 
   0   4  15       91.34       67.76     51.44 o 
   1   4  15       27.52        9.87     55.63 o 
   2   4  15      108.20       87.42     46.52 o 
   3   4  15       92.74      148.81     44.50 o 
  -4   5  15        7.26      -13.61     83.74 o 
  -3   5  15       54.89       30.90     61.86 o 
  -2   5  15      115.84       86.04     50.55 o 
  -1   5  15      254.66      155.56     63.58 o 
   0   5  15      126.71      213.63     39.63 o 
   1   5  15      254.96      215.55     51.39 o 
   2   5  15      116.13      175.24     49.08 o 
   3   5  15       54.97       24.82     99.13 o 
   4   5  15        7.27      -26.15     49.21 o 
  -5   6  15      395.23      437.60     67.28 o 
  -4   6  15       14.26       62.55     68.60 o 
  -3   6  15       56.61       28.62     47.98 o 
  -2   6  15      134.19       62.06     53.95 o 
  -1   6  15       63.03       41.98     66.46 o 
   0   6  15        8.15       93.88     43.14 o 
   1   6  15       63.00      147.28     49.34 o 
   2   6  15      134.30       79.74     54.46 o 
   3   6  15       56.73      -18.44     51.78 o 
   4   6  15       14.22       -4.43     47.95 o 
   5   6  15      395.69      294.70     72.07 o 
  -6   7  15        8.15      -24.17     49.67 o 
  -5   7  15       32.45       26.31     67.30 o 
  -4   7  15        1.94       41.25     56.29 o 
  -3   7  15       31.46       65.64     52.62 o 
  -2   7  15       19.27      -16.36     50.53 o 
  -1   7  15        7.53       18.90     42.66 o 
   0   7  15       84.54       74.63     42.66 o 
   1   7  15        7.53       15.86     44.81 o 
   2   7  15       19.31      -29.79     54.53 o 
   3   7  15       31.66       60.65     49.21 o 
   4   7  15        1.91       40.47     39.48 o 
   5   7  15       32.46       31.14     60.51 o 
   6   7  15        8.10       46.76    133.34 o 
  -5   8  15       41.28       34.73     54.27 o 
  -4   8  15       43.68      -14.36     56.12 o 
  -3   8  15       47.91       94.20     47.16 o 
  -2   8  15       41.89      143.42     47.04 o 
  -1   8  15      231.86      190.72    167.56 o 
   0   8  15       22.52       69.54     58.34 o 
   1   8  15      231.51      264.53     58.07 o 
   2   8  15       41.83       26.99     52.17 o 
   3   8  15       47.92       51.14     45.85 o 
   4   8  15       43.74       53.66    145.68 o 
   5   8  15       41.23       46.46     51.60 o 
  -3   9  15       83.81      157.51     57.47 o 
  -2   9  15        4.30       65.81     49.22 o 
  -1   9  15       19.20       37.73     77.55 o 
   0   9  15      205.79      204.06     49.35 o 
   1   9  15       19.22      -50.53     50.53 o 
   2   9  15        4.24       97.22     64.29 o 
   3   9  15       83.77      125.83     53.79 o 
   0   0  16       52.41      141.88     73.28 o 
  -1   1  16       10.12        0.00     61.57 o 
   0   1  16      245.08      273.58     43.69 o 
   1   1  16        9.96       25.18     66.59 o 
  -2   2  16       32.63       25.43     64.08 o 
  -1   2  16       26.12      -31.65     75.92 o 
   0   2  16        0.76       54.01     34.91 o 
   1   2  16       26.00       88.72     46.76 o 
   2   2  16       32.95        0.00     62.41 o 
  -3   3  16      202.98      277.39     68.26 o 
  -2   3  16        4.58       49.38     85.79 o 
  -1   3  16       38.87      136.09     44.60 o 
   0   3  16        1.55        7.47     31.93 o 
   1   3  16       38.91      110.63     45.82 o 
   2   3  16        4.61        9.44     37.64 o 
   3   3  16      203.18      112.85     77.13 o 
  -4   4  16       51.88      133.84     74.12 o 
  -3   4  16       63.48       48.43     51.46 o 
  -2   4  16       34.08       39.00     49.41 o 
  -1   4  16      146.40       96.97     56.19 o 
   0   4  16        5.96      105.95     48.30 o 
   1   4  16      146.46      219.66     54.30 o 
   2   4  16       34.03       92.69     56.63 o 
   3   4  16       63.57       83.37     70.48 o 
   4   4  16       51.42       -8.95     89.84 o 
  -5   5  16      171.07      184.87     76.21 o 
  -4   5  16       11.75       19.36     46.33 o 
  -3   5  16      137.98      148.66     58.40 o 
  -2   5  16       71.37       48.85     51.85 o 
  -1   5  16        2.22       39.42     44.82 o 
   0   5  16        2.14       46.74     38.94 o 
   1   5  16        2.23       31.05     40.66 o 
   2   5  16       71.34       71.17    102.14 o 
   3   5  16      137.79      231.20     71.73 o 
   4   5  16       11.84       86.43     48.80 o 
   5   5  16      170.95      194.58     76.96 o 
  -4   6  16       11.09       58.71     65.00 o 
  -3   6  16       60.39       89.75     56.84 o 
  -2   6  16       11.34      -13.89     54.49 o 
  -1   6  16       25.67       -4.45     59.25 o 
   0   6  16        2.23       44.55     41.19 o 
   1   6  16       25.75      -55.62     55.62 o 
   2   6  16       11.30      -42.52     81.77 o 
   3   6  16       60.46      -43.74     62.44 o 
   4   6  16       11.04       37.82     49.95 o 
  -2   7  16      111.83        1.01    102.31 o 
  -1   7  16       16.45       40.66     48.10 o 
   0   7  16       14.30      -11.34     46.99 o 
   1   7  16       16.52       23.87     49.18 o 
   2   7  16      111.77       79.85     60.61 o 
   0   1  17        2.15       11.39     42.28 o 
  -1   2  17       43.21      -27.84     52.69 o 
   0   2  17       32.90       62.86     55.93 o 
   1   2  17       43.28       15.22     73.57 o 
  -2   3  17        4.09       19.19     54.32 o 
  -1   3  17      200.11      172.47     62.00 o 
   0   3  17       22.92      -11.36     61.63 o 
   1   3  17      200.10      279.24     53.31 o 
                                                 
